# Supplementary material for: Diversification of small RNA pathways underlies germline RNA interference incompetence in wild Caenorhabditis elegans strains
Source: Genetics. 2023 Oct 22;226(1):iyad191. doi: 10.1093/genetics/iyad191 (PMC10763538; doi:10.1093/genetics/iyad191)
Supplement: iyad191_Supplementary_Data [file iyad191_supplementary_data.zip › File_S4_GENETICS-2023-306148.xlsx]

## Sheet: emb leth early age (fig1A)
rep	count_larv	count_emb	lethality	hr_interval
A	34	4	0.11	0
B	50	3	0.06	0
C	40	5	0.11	0
D	36	10	0.22	0
E	28	4	0.13	0
F	48	12	0.2	0
A	20	7	0.26	1
B	20	7	0.26	1
C	14	15	0.52	1
D	10	5	0.33	1
E	10	12	0.55	1
F	12	8	0.4	1
A	18	22	0.55	2
B	10	13	0.57	2
C	8	16	0.67	2
D	21	25	0.54	2
F	10	15	0.6	2
B	9	24	0.73	3
C	7	35	0.83	3
D	13	30	0.7	3
E	15	38	0.72	3
F	5	40	0.89	3
A	4	36	0.9	4
B	8	45	0.85	4
C	5	36	0.88	4
D	0	35	1	4
E	6	32	0.84	4
F	3	57	0.95	4

## Sheet: emb leth (fig1B,S1)
strain	RNAi	count_emb	count_larv	lethality
QF201	pos1	0	76	0
QF201	pos1	0	44	0
QF201	pos1	0	60	0
QF201	pos1	0	60	0
QF201	pos1	0	130	0
QF201	par1	1	99	0.01
QF201	par1	0	66	0
QF201	par1	0	75	0
QF201	par1	2	87	0.02
QF201	par1	0	51	0
QF201	empty	0	67	0
QF201	empty	0	47	0
QF201	empty	1	50	0.02
CB4856	empty	0	35	0
CB4856	empty	0	71	0
CB4856	empty	1	107	0.01
CB4856	empty	1	106	0.01
CB4856	par1	0	85	0
CB4856	par1	0	78	0
CB4856	par1	0	56	0
CB4856	par1	0	96	0
CB4856	pos1	0	23	0
CB4856	pos1	0	30	0
CB4856	pos1	1	29	0.03
N2	empty	0	78	0
N2	empty	0	41	0
N2	empty	0	61	0
N2	par1	57	2	0.97
N2	par1	93	4	0.96
N2	par1	72	2	0.97
N2	par1	59	2	0.97
N2	par1	56	2	0.97
N2	pos1	136	4	0.97
N2	pos1	128	12	0.91
N2	pos1	131	1	0.99
N2	pos1	102	7	0.94
N2	pos1	74	3	0.96
N2	pos1	78	2	0.98
QX1211	empty	0	83	0
QX1211	empty	0	69	0
QX1211	empty	0	37	0
QX1211	par1	0	35	0
QX1211	par1	0	79	0
QX1211	par1	1	40	0.02
QX1211	par1	0	69	0
QX1211	par1	1	53	0.02
QX1211	par1	0	88	0
QX1211	par1	0	82	0
QX1211	pos1	2	37	0.05
QX1211	pos1	2	26	0.07
QX1211	pos1	2	21	0.09

## Sheet: emb leth lifespan (fig1C)
strain	worm_rep	count_emb	count_larv	lethality	repro_age
CB4856	1	1	58	0.02	0
CB4856	1	0	37	0	21
CB4856	2	0	59	0	0
CB4856	2	0	57	0	21
CB4856	2	0	23	0	32
CB4856	2	1	11	0.08	39
CB4856	2	8	19	0.3	49
CB4856	3	0	60	0	0
CB4856	3	0	61	0	21
CB4856	3	0	22	0	32
CB4856	3	11	11	0.5	39
CB4856	3	40	4	0.91	49
CB4856	4	0	51	0	0
CB4856	5	0	53	0	0
CB4856	5	0	50	0	21
CB4856	5	0	16	0	32
CB4856	5	12	4	0.75	39
CB4856	5	23	4	0.85	49
CB4856	6	0	64	0	0
CB4856	6	0	76	0	21
CB4856	6	0	19	0	32
CB4856	6	3	17	0.15	39
CB4856	6	20	23	0.47	49
CB4856	7	0	37	0	0
CB4856	8	0	69	0	0
CB4856	8	0	61	0	21
CB4856	8	3	21	0.13	32
CB4856	8	15	12	0.56	39
CB4856	8	29	4	0.88	49
CB4856	9	0	58	0	0
CB4856	10	0	59	0	0
CB4856	10	0	54	0	21
CB4856	10	1	17	0.06	39
CB4856	10	7	27	0.21	49
N2	1	25	21	0.54	0
N2	1	73	0	1	21
N2	1	31	0	1	32
N2	1	16	0	1	39
N2	1	12	0	1	49
N2	2	36	15	0.71	0
N2	2	69	0	1	21
N2	2	42	0	1	32
N2	2	16	0	1	39
N2	2	33	0	1	49
N2	3	29	22	0.57	0
N2	3	70	0	1	21
N2	3	45	0	1	32
N2	3	28	0	1	39
N2	3	33	0	1	49
N2	4	38	20	0.66	0
N2	4	38	0	1	21
N2	4	47	0	1	32
N2	4	15	0	1	39
N2	4	33	0	1	49
N2	5	32	25	0.56	0
N2	5	51	0	1	21
N2	5	22	0	1	32
N2	5	21	0	1	39
N2	5	15	0	1	49
N2	6	43	20	0.68	0
N2	6	71	0	1	21
N2	6	29	0	1	32
N2	6	24	0	1	39
N2	6	12	0	1	49
N2	7	40	24	0.63	0
N2	7	75	0	1	21
N2	7	35	0	1	32
N2	7	34	0	1	39
N2	7	21	0	1	49
N2	8	20	19	0.51	0
N2	8	75	0	1	21
N2	8	31	0	1	32
N2	8	25	0	1	39
N2	8	22	0	1	49
N2	9	20	14	0.59	0
N2	9	76	0	1	21
N2	9	43	0	1	32
N2	9	33	0	1	39
N2	9	24	0	1	49
N2	10	21	14	0.6	0
N2	10	79	0	1	21
N2	10	38	0	1	32
N2	10	17	0	1	39
N2	10	11	0	1	49
QF201	1	1	36	0.03	0
QF201	1	0	86	0	21
QF201	1	0	40	0	32
QF201	1	0	35	0	39
QF201	1	0	28	0	49
QF201	2	0	24	0	0
QF201	2	0	77	0	21
QF201	2	0	28	0	32
QF201	2	0	24	0	39
QF201	2	0	18	0	49
QF201	3	0	32	0	0
QF201	3	0	78	0	21
QF201	3	0	36	0	32
QF201	3	0	28	0	39
QF201	3	1	21	0.05	49
QF201	4	1	36	0.03	0
QF201	4	0	82	0	21
QF201	4	0	23	0	32
QF201	4	0	10	0	39
QF201	4	0	21	0	49
QF201	5	0	33	0	0
QF201	5	0	81	0	21
QF201	5	0	33	0	32
QF201	5	0	12	0	39
QF201	5	0	26	0	49
QF201	6	0	35	0	0
QF201	6	0	92	0	21
QF201	6	0	31	0	32
QF201	6	0	27	0	39
QF201	6	0	33	0	49
QF201	7	0	36	0	0
QF201	7	0	65	0	21
QF201	7	0	31	0	32
QF201	7	0	33	0	49
QF201	8	0	32	0	0
QF201	8	0	68	0	21
QF201	8	0	18	0	32
QF201	8	0	23	0	39
QF201	8	0	33	0	49
QF201	9	0	26	0	0
QF201	9	0	63	0	21
QF201	9	2	18	0.1	32
QF201	9	2	14	0.13	39
QF201	9	0	35	0	49
QF201	10	0	45	0	0
QF201	10	0	91	0	21
QF201	10	0	18	0	32
QF201	10	0	14	0	39
QF201	10	0	16	0	49
QX1211	1	8	42	0.17	0
QX1211	1	14	2	0.84	21
QX1211	1	50	0	1	32
QX1211	1	5	0	1	39
QX1211	2	0	6	0	0
QX1211	2	0	2	0	21
QX1211	2	0	1	0	32
QX1211	3	0	45	0	0
QX1211	3	0	28	0	21
QX1211	3	0	57	0	32
QX1211	3	0	16	0	39
QX1211	4	0	68	0	0
QX1211	4	0	3	0	21
QX1211	4	1	33	0.03	32
QX1211	4	0	4	0	39
QX1211	5	3	52	0.05	0
QX1211	5	0	20	0.025	21
QX1211	5	2	57	0.03	32
QX1211	5	4	20	0.17	39
QX1211	6	10	66	0.13	0
QX1211	6	20	1	0.945	21
QX1211	6	66	0	1	32
QX1211	6	13	0	1	39

## Sheet: smFISH (fig2)
strain	treatment	chrom_count	spot_count	expt
QX1211	par-1	13	2077	par-1
QX1211	par-1	6	2767	par-1
QX1211	par-1	26	2016	par-1
QX1211	par-1	5	525	par-1
QX1211	par-1	11	2809	par-1
QX1211	par-1	3	2695	par-1
QX1211	par-1	5	2909	par-1
QX1211	par-1	3	694	par-1
QX1211	par-1	4	1868	par-1
QX1211	par-1	3	673	par-1
QX1211	par-1	6	1873	par-1
QX1211	par-1	12	2252	par-1
QX1211	par-1	4	2584	par-1
QX1211	par-1	3	3236	par-1
QX1211	par-1	22	1257	par-1
QX1211	par-1	3	300	par-1
QX1211	par-1	22	1879	par-1
QX1211	par-1	12	1029	par-1
QX1211	par-1	10	1794	par-1
QX1211	par-1	1	3434	par-1
QX1211	par-1	3	3186	par-1
QX1211	par-1	5	3239	par-1
QX1211	par-1	5	2811	par-1
QX1211	par-1	5	1950	par-1
QX1211	par-1	3	2851	par-1
QX1211	par-1	4	2713	par-1
QX1211	par-1	4	2385	par-1
QX1211	par-1	4	3094	par-1
QX1211	par-1	6	2305	par-1
QX1211	par-1	3	3601	par-1
QX1211	par-1	3	2869	par-1
QX1211	par-1	14	2112	par-1
QX1211	par-1	11	2370	par-1
QX1211	par-1	2	2483	par-1
QX1211	par-1	7	2457	par-1
QX1211	par-1	3	3108	par-1
QX1211	par-1	7	740	par-1
QX1211	par-1	2	3040	par-1
QX1211	par-1	8	2516	par-1
QX1211	par-1	2	3159	par-1
QX1211	par-1	4	2167	par-1
QX1211	par-1	12	2061	par-1
QX1211	par-1	3	3502	par-1
QX1211	par-1	4	2447	par-1
QX1211	par-1	5	2985	par-1
QX1211	par-1	7	2703	par-1
QX1211	par-1	2	3125	par-1
QX1211	par-1	3	2632	par-1
QX1211	par-1	3	3350	par-1
QX1211	par-1	5	2836	par-1
QX1211	par-1	22	2102	par-1
QX1211	par-1	3	3368	par-1
QX1211	par-1	12	2225	par-1
QX1211	par-1	3	2945	par-1
QX1211	par-1	11	2478	par-1
QX1211	par-1	8	2665	par-1
QX1211	par-1	5	3253	par-1
QX1211	par-1	6	2748	par-1
QX1211	par-1	6	2741	par-1
QX1211	par-1	3	3166	par-1
QX1211	par-1	3	3141	par-1
QX1211	par-1	3	3295	par-1
QX1211	par-1	4	3671	par-1
QX1211	par-1	5	2476	par-1
QX1211	par-1	8	2368	par-1
QX1211	par-1	6	1634	par-1
QX1211	par-1	3	626	par-1
QX1211	par-1	6	2260	par-1
QX1211	par-1	3	2746	par-1
QX1211	par-1	12	2041	par-1
QX1211	par-1	3	3169	par-1
QX1211	par-1	12	2052	par-1
QX1211	par-1	6	742	par-1
QX1211	par-1	4	2865	par-1
QX1211	par-1	13	1935	par-1
QX1211	par-1	2	3416	par-1
QX1211	par-1	4	2821	par-1
QX1211	par-1	6	2541	par-1
QX1211	par-1	7	2063	par-1
QX1211	par-1	2	3523	par-1
QX1211	par-1	12	2360	par-1
QX1211	par-1	3	841	par-1
QX1211	par-1	6	2800	par-1
QX1211	par-1	3	2353	par-1
QX1211	par-1	5	3690	par-1
QX1211	par-1	3	3164	par-1
QX1211	par-1	3	3572	par-1
QX1211	par-1	6	2604	par-1
QX1211	par-1	3	3946	par-1
QX1211	par-1	3	3131	par-1
QX1211	par-1	8	2467	par-1
QX1211	par-1	3	3083	par-1
QX1211	par-1	13	2231	par-1
QX1211	par-1	2	3157	par-1
QX1211	par-1	14	2389	par-1
QX1211	par-1	7	2876	par-1
QX1211	par-1	3	3001	par-1
QX1211	par-1	2	1785	par-1
QX1211	par-1	2	3246	par-1
QX1211	par-1	2	3276	par-1
QX1211	par-1	5	1181	par-1
QX1211	par-1	27	2061	par-1
QX1211	par-1	8	2577	par-1
QX1211	par-1	2	3641	par-1
QX1211	par-1	2	3388	par-1
QX1211	par-1	2	3294	par-1
QX1211	par-1	6	2582	par-1
QX1211	par-1	3	3347	par-1
QX1211	par-1	4	3409	par-1
QX1211	par-1	7	2771	par-1
QX1211	par-1	12	2824	par-1
QX1211	par-1	3	2910	par-1
QX1211	par-1	3	2981	par-1
QX1211	par-1	4	2697	par-1
QX1211	par-1	3	3237	par-1
QX1211	par-1	3	3704	par-1
QX1211	par-1	5	2802	par-1
QX1211	par-1	3	3644	par-1
QX1211	par-1	2	3367	par-1
QX1211	par-1	7	2091	par-1
QX1211	par-1	10	1809	par-1
QX1211	par-1	8	3060	par-1
QX1211	par-1	4	2925	par-1
QX1211	par-1	2	3106	par-1
QX1211	par-1	4	2715	par-1
QX1211	par-1	3	3122	par-1
QX1211	par-1	3	2814	par-1
QX1211	par-1	5	2582	par-1
QX1211	par-1	2	3490	par-1
QX1211	par-1	2	3486	par-1
QX1211	par-1	6	2587	par-1
QX1211	par-1	6	3593	par-1
QX1211	par-1	2	3367	par-1
QX1211	par-1	4	3299	par-1
QX1211	par-1	3	3778	par-1
QX1211	par-1	5	3259	par-1
QX1211	par-1	3	3457	par-1
QX1211	L4440	2	2488	par-1
QX1211	L4440	3	2720	par-1
QX1211	L4440	12	1867	par-1
QX1211	L4440	1	2804	par-1
QX1211	L4440	2	2518	par-1
QX1211	L4440	7	2353	par-1
QX1211	L4440	6	2776	par-1
QX1211	L4440	14	1961	par-1
QX1211	L4440	16	1891	par-1
QX1211	L4440	3	2811	par-1
QX1211	L4440	5	2581	par-1
QX1211	L4440	3	3721	par-1
QX1211	L4440	6	2254	par-1
QX1211	L4440	14	1435	par-1
QX1211	L4440	5	2127	par-1
QX1211	L4440	3	2636	par-1
QX1211	L4440	6	2300	par-1
QX1211	L4440	7	2418	par-1
QX1211	L4440	4	2207	par-1
QX1211	L4440	2	1534	par-1
QX1211	L4440	2	2568	par-1
QX1211	L4440	2	3427	par-1
QX1211	L4440	5	2270	par-1
QX1211	L4440	3	2643	par-1
QX1211	L4440	5	2645	par-1
QX1211	L4440	5	2201	par-1
QX1211	L4440	5	2235	par-1
QX1211	L4440	14	2226	par-1
QX1211	L4440	3	2869	par-1
QX1211	L4440	5	2336	par-1
QX1211	L4440	3	2867	par-1
QX1211	L4440	7	2078	par-1
QX1211	L4440	8	2167	par-1
QX1211	L4440	8	1930	par-1
QX1211	L4440	4	2715	par-1
QX1211	L4440	3	2968	par-1
QX1211	L4440	3	3238	par-1
QX1211	L4440	7	2291	par-1
QX1211	L4440	8	2275	par-1
QX1211	L4440	7	2263	par-1
QX1211	L4440	14	1806	par-1
QX1211	L4440	3	3405	par-1
QX1211	L4440	3	3338	par-1
QX1211	L4440	3	3233	par-1
QX1211	L4440	8	1923	par-1
QX1211	L4440	10	1216	par-1
QX1211	L4440	4	2605	par-1
QX1211	L4440	12	1985	par-1
QX1211	L4440	2	3020	par-1
QX1211	L4440	3	2557	par-1
QX1211	L4440	8	1922	par-1
QX1211	L4440	22	963	par-1
CB4856	par-1	12	1944	par-1
CB4856	par-1	3	2889	par-1
CB4856	par-1	6	2251	par-1
CB4856	par-1	3	2706	par-1
CB4856	par-1	6	2258	par-1
CB4856	par-1	6	2137	par-1
CB4856	par-1	22	1110	par-1
CB4856	par-1	3	2631	par-1
CB4856	par-1	3	2788	par-1
CB4856	par-1	24	1688	par-1
CB4856	par-1	4	2145	par-1
CB4856	par-1	5	2307	par-1
CB4856	par-1	7	2670	par-1
CB4856	par-1	2	3617	par-1
CB4856	par-1	5	2337	par-1
CB4856	par-1	8	2326	par-1
CB4856	par-1	4	3275	par-1
CB4856	par-1	3	2749	par-1
CB4856	par-1	4	1492	par-1
CB4856	par-1	3	3444	par-1
CB4856	par-1	24	1483	par-1
CB4856	par-1	3	2694	par-1
CB4856	par-1	2	2737	par-1
CB4856	par-1	2	2617	par-1
CB4856	par-1	6	2266	par-1
CB4856	par-1	9	2090	par-1
CB4856	par-1	4	2130	par-1
CB4856	par-1	4	2255	par-1
CB4856	par-1	8	1710	par-1
CB4856	par-1	10	2136	par-1
CB4856	par-1	3	2938	par-1
CB4856	par-1	23	1611	par-1
CB4856	par-1	23	1587	par-1
CB4856	par-1	8	2277	par-1
CB4856	par-1	28	1716	par-1
CB4856	par-1	5	3234	par-1
CB4856	par-1	5	3095	par-1
CB4856	par-1	16	2218	par-1
CB4856	par-1	24	1246	par-1
CB4856	par-1	24	1873	par-1
CB4856	par-1	12	1993	par-1
CB4856	par-1	20	1835	par-1
CB4856	par-1	8	2281	par-1
CB4856	par-1	13	2030	par-1
CB4856	par-1	3	2287	par-1
CB4856	par-1	3	2490	par-1
CB4856	par-1	4	2354	par-1
CB4856	par-1	3	2646	par-1
CB4856	par-1	24	1421	par-1
CB4856	par-1	3	2858	par-1
CB4856	par-1	7	1741	par-1
CB4856	par-1	8	1888	par-1
CB4856	par-1	12	1603	par-1
CB4856	par-1	3	2902	par-1
CB4856	par-1	3	3221	par-1
CB4856	par-1	3	3357	par-1
CB4856	par-1	18	1857	par-1
CB4856	par-1	3	3058	par-1
CB4856	L4440	4	2174	par-1
CB4856	L4440	10	1647	par-1
CB4856	L4440	8	1991	par-1
CB4856	L4440	25	1230	par-1
CB4856	L4440	2	2372	par-1
CB4856	L4440	8	1958	par-1
CB4856	L4440	7	1780	par-1
CB4856	L4440	24	249	par-1
CB4856	L4440	24	1090	par-1
CB4856	L4440	4	2042	par-1
CB4856	L4440	3	2674	par-1
CB4856	L4440	4	2543	par-1
CB4856	L4440	8	2031	par-1
CB4856	L4440	5	2734	par-1
CB4856	L4440	19	1541	par-1
CB4856	L4440	3	2755	par-1
CB4856	L4440	22	1813	par-1
CB4856	L4440	3	2587	par-1
CB4856	L4440	12	1440	par-1
CB4856	L4440	3	2491	par-1
CB4856	L4440	3	2668	par-1
CB4856	L4440	10	2005	par-1
CB4856	L4440	10	2242	par-1
CB4856	L4440	7	2090	par-1
CB4856	L4440	3	2979	par-1
CB4856	L4440	10	1414	par-1
CB4856	L4440	3	2920	par-1
CB4856	L4440	12	1751	par-1
CB4856	L4440	4	2562	par-1
CB4856	L4440	10	2084	par-1
CB4856	L4440	8	1931	par-1
CB4856	L4440	8	2504	par-1
CB4856	L4440	2	2712	par-1
CB4856	L4440	3	3064	par-1
CB4856	L4440	14	2056	par-1
CB4856	L4440	4	2606	par-1
CB4856	L4440	5	2420	par-1
CB4856	L4440	5	2163	par-1
CB4856	L4440	12	2303	par-1
CB4856	L4440	4	2795	par-1
CB4856	L4440	3	2438	par-1
CB4856	L4440	2	3152	par-1
CB4856	L4440	4	2606	par-1
CB4856	L4440	6	2416	par-1
CB4856	L4440	4	3336	par-1
CB4856	L4440	3	2917	par-1
CB4856	L4440	6	2163	par-1
CB4856	L4440	3	2927	par-1
CB4856	L4440	6	2211	par-1
CB4856	L4440	12	2106	par-1
CB4856	L4440	8	2355	par-1
CB4856	L4440	6	2098	par-1
CB4856	L4440	4	2484	par-1
CB4856	L4440	10	1870	par-1
CB4856	L4440	3	2790	par-1
CB4856	L4440	8	1850	par-1
CB4856	L4440	4	2328	par-1
CB4856	L4440	8	2040	par-1
CB4856	L4440	4	2404	par-1
CB4856	L4440	4	2055	par-1
CB4856	L4440	4	2573	par-1
CB4856	L4440	3	2677	par-1
CB4856	L4440	20	1298	par-1
CB4856	L4440	3	3034	par-1
CB4856	L4440	2	3024	par-1
CB4856	L4440	4	2706	par-1
CB4856	L4440	3	3101	par-1
CB4856	L4440	3	3217	par-1
N2	par-1	4	258	par-1
N2	par-1	14	806	par-1
N2	par-1	8	596	par-1
N2	par-1	3	441	par-1
N2	par-1	26	167	par-1
N2	par-1	4	402	par-1
N2	par-1	14	605	par-1
N2	par-1	16	682	par-1
N2	par-1	13	575	par-1
N2	par-1	6	960	par-1
N2	par-1	26	511	par-1
N2	par-1	14	636	par-1
N2	par-1	26	427	par-1
N2	par-1	14	703	par-1
N2	par-1	22	385	par-1
N2	par-1	12	277	par-1
N2	par-1	8	88	par-1
N2	par-1	5	459	par-1
N2	par-1	14	283	par-1
N2	par-1	2	1152	par-1
N2	par-1	7	638	par-1
N2	par-1	3	382	par-1
N2	par-1	14	644	par-1
N2	par-1	3	764	par-1
N2	par-1	3	1019	par-1
N2	par-1	2	827	par-1
N2	par-1	5	884	par-1
N2	par-1	6	410	par-1
N2	par-1	4	799	par-1
N2	par-1	26	853	par-1
N2	par-1	18	431	par-1
N2	par-1	22	1105	par-1
N2	par-1	3	1061	par-1
N2	par-1	22	1047	par-1
N2	par-1	22	114	par-1
N2	par-1	11	1063	par-1
N2	L4440	8	1683	par-1
N2	L4440	3	2155	par-1
N2	L4440	3	2297	par-1
N2	L4440	12	1581	par-1
N2	L4440	7	2008	par-1
N2	L4440	5	2446	par-1
N2	L4440	4	2324	par-1
N2	L4440	3	2577	par-1
N2	L4440	8	1823	par-1
N2	L4440	3	2423	par-1
N2	L4440	3	2135	par-1
N2	L4440	22	1024	par-1
N2	L4440	2	2015	par-1
N2	L4440	5	2237	par-1
N2	L4440	2	2597	par-1
N2	L4440	18	1293	par-1
N2	L4440	5	2279	par-1
N2	L4440	4	2264	par-1
N2	L4440	4	2374	par-1
N2	L4440	5	1774	par-1
N2	L4440	5	2050	par-1
N2	L4440	22	1131	par-1
N2	L4440	8	1900	par-1
N2	L4440	4	1998	par-1
N2	L4440	12	1461	par-1
N2	L4440	4	2289	par-1
N2	L4440	6	1639	par-1
N2	L4440	2	2468	par-1
N2	L4440	5	2230	par-1
QX1211	L4440	3	2544	par-4
QX1211	L4440	2	2604	par-4
QX1211	L4440	3	1865	par-4
QX1211	L4440	5	3070	par-4
QX1211	L4440	8	2474	par-4
QX1211	L4440	3	2782	par-4
QX1211	L4440	2	3445	par-4
QX1211	L4440	3	2549	par-4
QX1211	L4440	2	2894	par-4
QX1211	L4440	2	2099	par-4
QX1211	L4440	2	2556	par-4
QX1211	L4440	4	2695	par-4
QX1211	L4440	3	2891	par-4
QX1211	L4440	3	2277	par-4
QX1211	L4440	3	2630	par-4
QX1211	L4440	4	2782	par-4
QX1211	L4440	3	2562	par-4
QX1211	L4440	3	2574	par-4
QX1211	L4440	3	2526	par-4
QX1211	L4440	3	2719	par-4
QX1211	L4440	3	2538	par-4
QX1211	L4440	3	2512	par-4
QX1211	L4440	3	2182	par-4
QX1211	L4440	3	1881	par-4
QX1211	L4440	3	1852	par-4
QX1211	L4440	4	2484	par-4
QX1211	L4440	4	2471	par-4
QX1211	L4440	4	2831	par-4
QX1211	L4440	3	1943	par-4
QX1211	L4440	6	2234	par-4
QX1211	L4440	5	2263	par-4
QX1211	L4440	2	1903	par-4
QX1211	L4440	3	2654	par-4
QX1211	L4440	6	1914	par-4
QX1211	L4440	3	2135	par-4
QX1211	L4440	3	2578	par-4
QX1211	L4440	2	1976	par-4
QX1211	par-4	4	2246	par-4
QX1211	par-4	3	2181	par-4
QX1211	par-4	5	2749	par-4
QX1211	par-4	8	2766	par-4
QX1211	par-4	2	2747	par-4
QX1211	par-4	2	223	par-4
QX1211	par-4	8	719	par-4
QX1211	par-4	4	1821	par-4
QX1211	par-4	5	2190	par-4
QX1211	par-4	5	2869	par-4
QX1211	par-4	3	1918	par-4
QX1211	par-4	6	1897	par-4
QX1211	par-4	3	2210	par-4
QX1211	par-4	3	2527	par-4
QX1211	par-4	3	2563	par-4
QX1211	par-4	4	1975	par-4
QX1211	par-4	3	168	par-4
QX1211	par-4	7	2019	par-4
QX1211	par-4	8	2129	par-4
QX1211	par-4	3	2491	par-4
QX1211	par-4	7	119	par-4

## Sheet: ppw-1 compl (fig3,S2)
genotype	RNAi	count_emb	count_larv	lethality	assay
PTM377	par1	97	56	0.63	pooled
PTM377	par1	90	50	0.64	pooled
PTM377	par1	95	49	0.66	pooled
PTM377	par1	79	54	0.59	pooled
PTM377	par1	75	66	0.53	pooled
QF204	par1	0	122	0	pooled
QF204	par1	0	137	0	pooled
QF204	par1	1	140	0.01	pooled
QF204	par1	4	52	0.07	pooled
QF204	par1	3	104	0.03	pooled
QF204xPTM377	par1	90	52	0.63	pooled
QF204xPTM377	par1	107	76	0.58	pooled
QF204xPTM377	par1	66	59	0.53	pooled
QF204xPTM377	par1	70	42	0.63	pooled
QF204xPTM377	par1	72	57	0.56	pooled
PTM377	empty	0	128	0	pooled
PTM377	empty	0	30	0	pooled
QF204	empty	0	115	0	pooled
QF204	empty	1	151	0.01	pooled
QF204xPTM377	empty	0	156	0	pooled
QF204xPTM377	empty	0	80	0	pooled
N2	par1	101	65	0.61	pooled
QF201	par1	1	99	0.01	pooled
QF204	par1	0	105	0	pooled
PTM377	par1	285	70	0.8	pooled
N2	par1	153	80	0.66	pooled
QF201	par1	0	66	0	pooled
QF204	par1	0	124	0	pooled
PTM377	par1	149	51	0.75	pooled
N2	par1	178	76	0.7	pooled
QF201	par1	0	75	0	pooled
QF204	par1	0	81	0	pooled
PTM377	par1	53	66	0.45	pooled
N2	par1	117	69	0.63	pooled
QF201	par1	2	87	0.02	pooled
QF204	par1	1	127	0.01	pooled
PTM377	par1	96	57	0.63	pooled
N2	par1	56	66	0.46	pooled
QF201	par1	0	51	0	pooled
QF204	par1	2	171	0.01	pooled
PTM377	par1	87	97	0.47	pooled
N2	empty	0	233	0	pooled
QF201	empty	0	67	0	pooled
QF204	empty	3	130	0.02	pooled
PTM377	empty	0	221	0	pooled
N2	empty	0	146	0	pooled
QF201	empty	0	47	0	pooled
QF204	empty	0	183	0	pooled
PTM377	empty	2	160	0.01	pooled
N2	empty	0	242	0	pooled
QF201	empty	1	50	0.02	pooled
QF204	empty	0	64	0	pooled
PTM377	empty	11	170	0.01	pooled
JU1522	par1	0	180	0	pooled
JU1522	par1	0	143	0	pooled
JU1522	par1	0	205	0	pooled
JU1522	par1	0	150	0	pooled
JU1522	par1	18	180	0.09	pooled
JU1522xPTM377	par1	15	231	0.06	pooled
JU1522xPTM377	par1	19	230	0.08	pooled
JU1522xPTM377	par1	29	141	0.17	pooled
JU1522xPTM377	par1	44	183	0.19	pooled
JU1522xPTM377	par1	5	228	0.02	pooled
JU1522xQF204	par1	0	181	0	pooled
JU1522xQF204	par1	11	212	0.05	pooled
JU1522xQF204	par1	0	189	0	pooled
JU1522xQF204	par1	1	217	0	pooled
JU1522xQF204	par1	10	202	0.05	pooled
JU1522	empty	5	145	0.03	pooled
JU1522	empty	4	235	0.02	pooled
JU1522xPTM377	empty	1	247	0	pooled
JU1522xPTM377	empty	1	308	0	pooled
JU1522xQF204	empty	0	272	0	pooled
JU1522xQF204	empty	0	243	0	pooled
JU1522	par1	0	146	0	pooled
JU1522	par1	0	165	0	pooled
JU1522	par1	4	150	0.03	pooled
JU1522	par1	7	124	0.05	pooled
JU1522	par1	0	135	0	pooled
JU1522xPTM377	par1	1	205	0	pooled
JU1522xPTM377	par1	7	135	0.05	pooled
JU1522xPTM377	par1	0	164	0	pooled
JU1522xPTM377	par1	0	171	0	pooled
JU1522xPTM377	par1	0	139	0	pooled
JU1522xPTM377	par1	0	120	0	pooled
JU1522xQF204	par1	4	242	0.02	pooled
JU1522xQF204	par1	10	189	0.05	pooled
JU1522xQF204	par1	7	90	0.07	pooled
JU1522xQF204	par1	4	181	0.02	pooled
JU1522xQF204	par1	0	172	0	pooled
JU1522	empty	0	141	0	pooled
JU1522	empty	0	170	0	pooled
JU1522	empty	0	142	0	pooled
JU1522xPTM377	empty	0	126	0	pooled
JU1522xPTM377	empty	0	151	0	pooled
JU1522xPTM377	empty	0	133	0	pooled
JU1522xQF204	empty	0	147	0	pooled
JU1522xQF204	empty	0	160	0	pooled
JU1522xQF204	empty	1	213	0	pooled
CB4856	par1	1	138	0.01	pooled
CB4856	par1	0	102	0	pooled
CB4856	par1	0	49	0	pooled
CB4856	par1	0	116	0	pooled
CB4856	par1	0	144	0	pooled
CB4856xPTM377	par1	47	158	0.23	pooled
CB4856xPTM377	par1	15	127	0.11	pooled
CB4856xPTM377	par1	8	99	0.07	pooled
CB4856xPTM377	par1	31	197	0.14	pooled
CB4856xPTM377	par1	40	173	0.19	pooled
CB4856xQF204	par1	1	219	0	pooled
CB4856xQF204	par1	1	149	0.01	pooled
CB4856xQF204	par1	0	207	0	pooled
CB4856xQF204	par1	1	171	0.01	pooled
CB4856xQF204	par1	0	229	0	pooled
CB4856	empty	0	95	0	pooled
CB4856	empty	0	176	0	pooled
CB4856xPTM377	empty	0	158	0	pooled
CB4856xQF204	empty	0	133	0	pooled
CB4856xQF204	empty	0	195	0	pooled
DL238xPTM377	par1	17	37	0.31	individual
DL238xPTM377	par1	16	35	0.31	individual
DL238xPTM377	par1	15	35	0.3	individual
DL238xPTM377	par1	2	39	0.05	individual
DL238xPTM377	par1	6	40	0.13	individual
DL238xPTM377	par1	11	34	0.24	individual
DL238xPTM377	par1	9	35	0.2	individual
DL238xPTM377	par1	1	44	0.02	individual
DL238xPTM377	par1	15	35	0.3	individual
DL238xPTM377	par1	8	28	0.22	individual
DL238xPTM377	par1	7	34	0.17	individual
DL238xQF204	par1	0	23	0	individual
DL238xQF204	par1	0	38	0	individual
DL238xQF204	par1	0	41	0	individual
DL238xQF204	par1	0	42	0	individual
DL238xQF204	par1	0	43	0	individual
DL238xQF204	par1	8	34	0.19	individual
DL238xQF204	par1	0	34	0	individual
DL238xQF204	par1	0	36	0	individual
DL238xQF204	par1	0	41	0	individual
DL238xQF204	par1	8	30	0.21	individual
DL238xQF204	par1	0	43	0	individual
DL238xQF204	par1	11	21	0.34	individual
DL238	par1	0	50	0	individual
DL238	par1	0	37	0	individual
DL238	par1	0	39	0	individual
DL238	par1	0	42	0	individual
DL238	par1	0	38	0	individual
DL238	par1	0	52	0	individual
DL238	par1	0	37	0	individual
DL238	par1	0	52	0	individual
DL238	par1	0	44	0	individual
DL238	par1	0	42	0	individual
DL238	par1	0	42	0	individual
DL238xPTM377	empty	0	16	0	individual
DL238xPTM377	empty	0	29	0	individual
DL238xPTM377	empty	0	41	0	individual
DL238xPTM377	empty	1	33	0.03	individual
DL238xPTM377	empty	0	32	0	individual
DL238xQF204	empty	0	10	0	individual
DL238xQF204	empty	0	32	0	individual
DL238xQF204	empty	0	26	0	individual
DL238xQF204	empty	0	23	0	individual
DL238xQF204	empty	5	29	0.15	individual
DL238	empty	0	33	0	individual
DL238	empty	0	39	0	individual
DL238	empty	0	31	0	individual
DL238	empty	0	17	0	individual
DL238	empty	0	46	0	individual
DL238	empty	0	44	0	individual
DL238	empty	0	38	0	individual
DL238	empty	0	35	0	individual
QX1211	par1	0	96	0	pooled
QX1211	par1	4	63	0.06	pooled
QX1211	par1	0	60	0	pooled
QX1211	par1	0	16	0	pooled
QX1211	par1	0	73	0	pooled
QX1211xPTM377	par1	16	80	0.17	pooled
QX1211xPTM377	par1	15	107	0.12	pooled
QX1211xPTM377	par1	7	133	0.05	pooled
QX1211xPTM377	par1	12	128	0.09	pooled
QX1211xPTM377	par1	6	112	0.05	pooled
QX1211xQF204	par1	36	76	0.32	pooled
QX1211xQF204	par1	49	84	0.37	pooled
QX1211xQF204	par1	41	104	0.28	pooled
QX1211xQF204	par1	51	101	0.34	pooled
QX1211	empty	0	102	0	pooled
QX1211	empty	2	109	0.02	pooled
QX1211xPTM377	empty	10	172	0.05	pooled
QX1211xPTM377	empty	34	221	0.13	pooled
QX1211xQF204	empty	11	192	0.05	pooled
QX1211xQF204	empty	22	131	0.14	pooled
CB4852	par1	39	106	0.27	pooled
CB4852	par1	5	134	0.04	pooled
CB4852	par1	9	122	0.07	pooled
CB4852	par1	21	93	0.18	pooled
CB4852	par1	4	138	0.03	pooled
CB4852	par1	15	85	0.15	pooled
CB4852	par1	5	132	0.04	pooled
CB4852	par1	0	136	0	pooled
CB4852	par1	14	54	0.21	pooled
CB4852	par1	2	66	0.03	pooled
CB4852xPTM377	par1	100	104	0.49	pooled
CB4852xPTM377	par1	172	85	0.67	pooled
CB4852xPTM377	par1	97	142	0.41	pooled
CB4852xPTM377	par1	22	91	0.19	pooled
CB4852xPTM377	par1	195	96	0.67	pooled
CB4852xPTM377	par1	148	70	0.68	pooled
CB4852xPTM377	par1	85	91	0.48	pooled
CB4852xPTM377	par1	203	97	0.68	pooled
CB4852xPTM377	par1	206	112	0.65	pooled
CB4852xQF204	par1	176	86	0.67	pooled
CB4852xQF204	par1	139	129	0.52	pooled
CB4852xQF204	par1	60	154	0.28	pooled
CB4852xQF204	par1	109	137	0.44	pooled
CB4852xQF204	par1	114	89	0.56	pooled
CB4852xQF204	par1	134	123	0.52	pooled
CB4852xQF204	par1	102	130	0.44	pooled
CB4852xQF204	par1	172	77	0.69	pooled
CB4852xQF204	par1	54	84	0.39	pooled
CB4852xQF204	par1	54	114	0.32	pooled
CB4852	empty	0	158	0	pooled
CB4852	empty	0	109	0	pooled
CB4852	empty	0	163	0	pooled
CB4852	empty	0	141	0	pooled
CB4852xPTM377	empty	0	45	0	pooled
CB4852xPTM377	empty	0	231	0	pooled
CB4852xPTM377	empty	0	221	0	pooled
CB4852xQF204	empty	0	204	0	pooled
CB4852xQF204	empty	2	200	0.01	pooled
CB4852xQF204	empty	1	243	0	pooled
CB4852xQF204	empty	0	184	0	pooled
KR314	par1	0	124	0	pooled
KR314	par1	11	143	0.07	pooled
KR314	par1	8	121	0.06	pooled
KR314	par1	0	149	0	pooled
KR314	par1	8	138	0.05	pooled
KR314xPTM377	par1	51	169	0.23	pooled
KR314xPTM377	par1	70	221	0.24	pooled
KR314xPTM377	par1	101	220	0.31	pooled
KR314xPTM377	par1	119	236	0.34	pooled
KR314xQF204	par1	83	190	0.3	pooled
KR314xQF204	par1	73	235	0.24	pooled
KR314xQF204	par1	68	154	0.31	pooled
KR314xQF204	par1	59	195	0.23	pooled
KR314xQF204	par1	4	111	0.03	pooled
KR314	empty	0	185	0	pooled
KR314	empty	2	158	0.01	pooled
KR314xPTM377	empty	1	141	0.01	pooled
KR314xQF204	empty	0	231	0	pooled
KR314xQF204	empty	1	197	0.01	pooled
ECA369	par1	16	72	0.18	pooled
ECA369	par1	2	98	0.02	pooled
ECA369	par1	4	61	0.06	pooled
ECA369	par1	5	25	0.17	pooled
ECA369	par1	13	25	0.34	pooled
ECA369xPTM377	par1	38	117	0.25	pooled
ECA369xPTM377	par1	71	78	0.48	pooled
ECA369xPTM377	par1	52	110	0.32	pooled
ECA369xPTM377	par1	16	131	0.11	pooled
ECA369xPTM377	par1	50	112	0.31	pooled
ECA369xQF204	par1	57	162	0.26	pooled
ECA369xQF204	par1	98	101	0.49	pooled
ECA369xQF204	par1	48	122	0.28	pooled
ECA369xQF204	par1	32	139	0.19	pooled
ECA369xQF204	par1	75	112	0.4	pooled
ECA369	empty	3	127	0.02	pooled
ECA369	empty	0	89	0	pooled
ECA369xPTM377	empty	3	143	0.02	pooled
ECA369xQF204	empty	0	93	0	pooled
ECA369xQF204	empty	1	115	0.01	pooled
ECA369	par1	13	142	0.08	pooled
ECA369	par1	38	100	0.28	pooled
ECA369	par1	29	137	0.17	pooled
ECA369	par1	14	114	0.11	pooled
ECA369	par1	23	97	0.19	pooled
ECA369xPTM377	par1	88	64	0.58	pooled
ECA369xPTM377	par1	131	107	0.55	pooled
ECA369xPTM377	par1	113	49	0.7	pooled
ECA369xPTM377	par1	83	105	0.44	pooled
ECA369xPTM377	par1	58	43	0.57	pooled
ECA369xQF204	par1	57	119	0.32	pooled
ECA369xQF204	par1	43	142	0.23	pooled
ECA369xQF204	par1	50	100	0.33	pooled
ECA369xQF204	par1	68	107	0.39	pooled
ECA369xQF204	par1	89	87	0.51	pooled
ECA369	empty	11	112	0.09	pooled
ECA369	empty	29	151	0.16	pooled
ECA369xPTM377	empty	21	117	0.15	pooled
ECA369xPTM377	empty	24	141	0.15	pooled
ECA369xQF204	empty	14	138	0.09	pooled
DL238	par1	18	136	0.12	pooled
DL238	par1	0	131	0	pooled
DL238	par1	3	123	0.02	pooled
DL238xPTM377	par1	47	141	0.25	pooled
DL238xPTM377	par1	51	197	0.21	pooled
DL238xPTM377	par1	5	126	0.04	pooled
DL238xPTM377	par1	47	164	0.22	pooled
DL238xQF204	par1	18	183	0.09	pooled
DL238xQF204	par1	29	130	0.18	pooled
DL238xQF204	par1	3	128	0.02	pooled
DL238xQF204	par1	42	161	0.21	pooled
DL238xQF204	par1	2	189	0.01	pooled
DL238	empty	0	133	0	pooled
DL238	empty	0	145	0	pooled
DL238xPTM377	empty	4	173	0.02	pooled
DL238xPTM377	empty	0	138	0	pooled
DL238xQF204	empty	0	150	0	pooled
DL238xQF204	empty	16	171	0.09	pooled
DL238	par1	0	173	0	pooled
DL238	par1	9	180	0.05	pooled
DL238	par1	10	170	0.06	pooled
DL238	par1	50	198	0.2	pooled
DL238	par1	68	166	0.29	pooled
DL238xPTM377	par1	29	170	0.15	pooled
DL238xPTM377	par1	1	154	0.01	pooled
DL238xPTM377	par1	137	130	0.51	pooled
DL238xPTM377	par1	126	234	0.35	pooled
DL238xQF204	par1	59	190	0.24	pooled
DL238xQF204	par1	2	170	0.01	pooled
DL238xQF204	par1	3	170	0.02	pooled
DL238xQF204	par1	12	206	0.06	pooled
DL238xQF204	par1	71	249	0.22	pooled
DL238	empty	0	140	0	pooled
DL238	empty	0	207	0	pooled
DL238xPTM377	empty	0	181	0	pooled
DL238xPTM377	empty	0	165	0	pooled
DL238xQF204	empty	0	163	0	pooled
DL238xQF204	empty	0	214	0	pooled
DL238	par1	23	249	0.08	pooled
DL238	par1	38	214	0.15	pooled
DL238	par1	8	232	0.03	pooled
DL238	par1	10	218	0.04	pooled
DL238	par1	0	140	0	pooled
DL238xPTM377	par1	16	60	0.21	pooled
DL238xPTM377	par1	10	152	0.06	pooled
DL238xPTM377	par1	0	212	0	pooled
DL238xPTM377	par1	63	148	0.3	pooled
DL238xPTM377	par1	36	129	0.22	pooled
DL238xQF204	par1	32	165	0.16	pooled
DL238xQF204	par1	17	111	0.13	pooled
DL238xQF204	par1	1	191	0.01	pooled
DL238xQF204	par1	12	187	0.06	pooled
DL238xQF204	par1	0	206	0	pooled
DL238	empty	7	172	0.04	pooled
DL238	empty	0	252	0	pooled
DL238	empty	0	142	0	pooled
DL238xPTM377	empty	1	135	0.01	pooled
DL238xPTM377	empty	0	113	0	pooled
DL238xPTM377	empty	0	115	0	pooled
DL238xQF204	empty	0	126	0	pooled
DL238xQF204	empty	0	106	0	pooled
DL238xQF204	empty	10	116	0.08	pooled

## Sheet: wild compl (fig4)
genotype	RNAi	count_emb	count_larv	lethality	expt
DL238xCB4856	par1	17	184	0.08	A
DL238xCB4856	par1	41	144	0.22	A
DL238xCB4856	par1	60	186	0.24	A
DL238xCB4856	par1	36	181	0.17	A
DL238xCB4856	par1	25	131	0.16	A
DL238xCB4856	par1	11	116	0.09	A
DL238xCB4856	par1	11	179	0.06	A
DL238xCB4856	par1	26	109	0.19	A
DL238xCB4856	par1	17	159	0.1	A
CB4856xDL238	par1	17	139	0.11	A
CB4856xDL238	par1	34	116	0.23	A
CB4856xDL238	par1	49	103	0.32	A
CB4856xDL238	par1	34	126	0.21	A
CB4856xDL238	par1	28	81	0.26	A
CB4856xDL238	par1	31	145	0.18	A
CB4856xDL238	par1	27	156	0.15	A
CB4856xDL238	par1	36	72	0.33	A
CB4856xDL238	par1	28	113	0.2	A
KR314xDL238	par1	55	177	0.24	A
KR314xDL238	par1	26	203	0.11	A
KR314xDL238	par1	22	173	0.11	A
KR314xDL238	par1	43	201	0.18	A
KR314xDL238	par1	43	216	0.17	A
KR314xDL238	par1	22	212	0.09	A
KR314xDL238	par1	46	170	0.21	A
KR314xDL238	par1	33	207	0.14	A
KR314xDL238	par1	44	160	0.22	A
KR314xDL238	par1	24	257	0.09	A
CB4856	par1	7	206	0.03	A
CB4856	par1	0	178	0	A
CB4856	par1	2	164	0.01	A
CB4856	par1	0	180	0	A
CB4856	par1	1	86	0.01	A
CB4856	par1	1	212	0	A
CB4856	par1	0	162	0	A
CB4856	par1	1	142	0.01	A
DL238	par1	16	218	0.07	A
DL238	par1	3	216	0.01	A
DL238	par1	0	164	0	A
DL238	par1	15	243	0.06	A
DL238	par1	2	188	0.01	A
DL238	par1	35	302	0.1	A
DL238	par1	0	192	0	A
DL238	par1	0	175	0	A
KR314	par1	0	170	0	A
KR314	par1	0	206	0	A
KR314	par1	2	193	0.01	A
KR314	par1	2	215	0.01	A
KR314	par1	11	226	0.05	A
KR314	par1	4	191	0.02	A
KR314	par1	3	202	0.01	A
KR314	par1	1	192	0.01	A
DL238xCB4856	empty	0	183	0	A
DL238xCB4856	empty	3	193	0.02	A
DL238xCB4856	empty	1	142	0.01	A
DL238xCB4856	empty	2	122	0.02	A
DL238xCB4856	empty	3	111	0.03	A
CB4856xDL238	empty	5	189	0.03	A
CB4856xDL238	empty	21	215	0.09	A
CB4856xDL238	empty	13	215	0.06	A
CB4856xDL238	empty	4	118	0.03	A
CB4856xDL238	empty	9	111	0.08	A
CB4856xDL238	empty	5	137	0.04	A
KR314xDL238	empty	14	208	0.06	A
KR314xDL238	empty	9	230	0.04	A
KR314xDL238	empty	11	257	0.04	A
KR314xDL238	empty	9	228	0.04	A
KR314xDL238	empty	7	215	0.03	A
KR314xDL238	empty	6	196	0.03	A
CB4856	empty	0	196	0	A
CB4856	empty	0	187	0	A
CB4856	empty	0	192	0	A
CB4856	empty	0	190	0	A
CB4856	empty	0	156	0	A
CB4856	empty	0	164	0	A
DL238	empty	1	167	0.01	A
DL238	empty	2	181	0.01	A
DL238	empty	2	192	0.01	A
DL238	empty	1	206	0	A
DL238	empty	0	191	0	A
DL238	empty	0	175	0	A
KR314	empty	0	162	0	A
KR314	empty	1	202	0	A
KR314	empty	0	190	0	A
KR314	empty	1	212	0	A
KR314	empty	0	225	0	A
KR314	empty	0	185	0	A
KR314xQX1211	par1	158	37	0.19	B
KR314xQX1211	par1	179	37	0.17	B
KR314xQX1211	par1	147	16	0.1	B
KR314xQX1211	par1	186	18	0.09	B
KR314xQX1211	par1	195	66	0.25	B
KR314xQX1211	par1	141	13	0.08	B
DL238xQX1211	par1	114	1	0.01	B
DL238xQX1211	par1	129	0	0	B
DL238xQX1211	par1	130	3	0.02	B
DL238xQX1211	par1	146	1	0.01	B
DL238xQX1211	par1	148	6	0.04	B
QX1211xDL238	par1	112	0	0	B
QX1211xDL238	par1	110	0	0	B
QX1211xDL238	par1	102	1	0.01	B
QX1211xDL238	par1	81	0	0	B
QX1211xDL238	par1	111	0	0	B
CB4856xQX1211	par1	82	16	0.16	B
CB4856xQX1211	par1	88	22	0.2	B
CB4856xQX1211	par1	134	3	0.02	B
CB4856xQX1211	par1	115	18	0.14	B
QX1211xCB4856	par1	63	10	0.14	B
QX1211xCB4856	par1	105	10	0.09	B
QX1211xCB4856	par1	71	12	0.14	B
QX1211xCB4856	par1	75	27	0.26	B
QX1211xCB4856	par1	107	11	0.09	B
QX1211xCB4856	par1	100	11	0.1	B
QX1211	par1	126	0	0	B
QX1211	par1	102	0	0	B
QX1211	par1	106	1	0.01	B
QX1211	par1	128	1	0.01	B
QX1211	par1	104	1	0.01	B
CB4856	par1	106	0	0	B
CB4856	par1	110	0	0	B
CB4856	par1	120	0	0	B
CB4856	par1	138	0	0	B
CB4856	par1	103	0	0	B
CB4856	par1	134	0	0	B
DL238	par1	158	0	0	B
DL238	par1	106	0	0	B
DL238	par1	107	0	0	B
DL238	par1	148	0	0	B
DL238	par1	187	6	0.03	B
DL238	par1	126	0	0	B
KR314	par1	136	3	0.02	B
KR314	par1	104	4	0.04	B
KR314	par1	150	0	0	B
KR314	par1	163	0	0	B
KR314	par1	130	7	0.05	B
KR314	par1	166	7	0.04	B
KR314xQX1211	empty	163	1	0.01	B
KR314xQX1211	empty	122	0	0	B
KR314xQX1211	empty	130	4	0.03	B
KR314xQX1211	empty	168	2	0.01	B
DL238xQX1211	empty	96	0	0	B
DL238xQX1211	empty	124	0	0	B
DL238xQX1211	empty	94	0	0	B
QX1211xDL238	empty	135	3	0.02	B
QX1211xDL238	empty	118	1	0.01	B
QX1211xDL238	empty	109	0	0	B
CB4856xQX1211	empty	137	0	0	B
CB4856xQX1211	empty	96	0	0	B
CB4856xQX1211	empty	84	1	0.01	B
QX1211xCB4856	empty	158	6	0.04	B
QX1211xCB4856	empty	130	3	0.02	B
QX1211xCB4856	empty	130	6	0.04	B
QX1211xCB4856	empty	120	6	0.05	B
QX1211	empty	101	0	0	B
QX1211	empty	109	0	0	B
CB4856	empty	111	1	0.01	B
CB4856	empty	114	1	0.01	B
CB4856	empty	116	0	0	B
CB4856	empty	103	1	0.01	B
DL238	empty	101	0	0	B
DL238	empty	182	14	0.07	B
DL238	empty	127	0	0	B
DL238	empty	131	0	0	B
KR314	empty	170	2	0.01	B
KR314	empty	148	1	0.01	B
KR314	empty	132	0	0	B
KR314	empty	96	0	0	B
KR314xDL238	par1	18	156	0.1	C
KR314xDL238	par1	17	173	0.09	C
KR314xDL238	par1	17	152	0.1	C
KR314xDL238	par1	32	165	0.16	C
KR314xDL238	par1	17	139	0.11	C
KR314xDL238	par1	11	140	0.07	C
KR314xCB4856	par1	1	165	0.01	C
KR314xCB4856	par1	0	136	0	C
KR314xCB4856	par1	2	174	0.01	C
KR314xCB4856	par1	0	160	0	C
KR314xCB4856	par1	19	104	0.15	C
KR314xCB4856	par1	0	130	0	C
DL238xCB4856	par1	19	141	0.12	C
DL238xCB4856	par1	4	158	0.02	C
DL238xCB4856	par1	5	106	0.05	C
DL238xCB4856	par1	13	163	0.07	C
DL238xCB4856	par1	17	95	0.15	C
DL238xCB4856	par1	18	116	0.13	C
CB4856xDL238	par1	38	120	0.24	C
CB4856xDL238	par1	23	98	0.19	C
CB4856xDL238	par1	47	123	0.28	C
CB4856xDL238	par1	46	142	0.24	C
DL238	par1	23	97	0.19	C
DL238	par1	2	109	0.02	C
DL238	par1	4	155	0.03	C
DL238	par1	1	125	0.01	C
DL238	par1	1	120	0.01	C
DL238	par1	0	136	0	C
CB4856	par1	1	121	0.01	C
CB4856	par1	1	123	0.01	C
CB4856	par1	0	102	0	C
CB4856	par1	0	106	0	C
CB4856	par1	1	110	0.01	C
KR314	par1	4	133	0.03	C
KR314	par1	2	116	0.02	C
KR314	par1	0	123	0	C
KR314	par1	1	122	0.01	C
KR314	par1	2	109	0.02	C
KR314	par1	10	122	0.08	C
KR314xDL238	empty	21	97	0.18	C
KR314xDL238	empty	11	61	0.15	C
KR314xDL238	empty	11	110	0.09	C
KR314xCB4856	empty	0	113	0	C
KR314xCB4856	empty	0	116	0	C
KR314xCB4856	empty	0	109	0	C
DL238xCB4856	empty	8	110	0.07	C
DL238xCB4856	empty	14	99	0.12	C
DL238xCB4856	empty	5	67	0.07	C
CB4856xDL238	empty	3	96	0.03	C
CB4856xDL238	empty	10	66	0.13	C
DL238	empty	1	112	0.01	C
DL238	empty	0	101	0	C
CB4856	empty	1	124	0.01	C
CB4856	empty	0	96	0	C
CB4856	empty	0	93	0	C
KR314	empty	0	95	0	C
KR314	empty	0	122	0	C
KR314	empty	0	113	0	C

## Sheet: ddPCR (fig5,S4)
Run.Date	Well	Strain	Sample	BiolRepl	Dilution	Dil.string	Target	Status	Concentration	CopiesPer20uLWell	PoissonConfMax	PoissonConfMin	Positives	Negatives	Ch1.Ch2.	Ch1.Ch2..1	Ch1.Ch2..2	Ch1.Ch2..3	AcceptedDroplets	perc.pos.ppw1	perc.pos.sago2	adj.conc	ppw1.sago2.prop
2021-02-12	A02	CB4852	A	1	0.17	1 in 6	ppw-1	OK	1194	23880	1224	1164	6478	3685	142	6336	81	3604	10163	0.623438	0.00797009	7023.53	78.2222
2021-02-12	B02	CB4852	A	1	0.17	1 in 6	ppw-1	Manual	1187	23740	1216	1159	7207	4133	148	7059	99	4034	11340	0.622487	0.00873016	6982.35	71.303
2021-02-12	C02	CB4852	A	2	0.17	1 in 6	ppw-1	Manual	994	19880	1018	969	6730	5071	123	6607	88	4983	11801	0.559868	0.007457	5847.06	75.0795
2021-02-12	D02	CB4852	A	2	0.17	1 in 6	ppw-1	Manual	916	18320	941	892	5662	4806	88	5574	98	4708	10468	0.53248	0.00936187	5388.24	56.8776
2021-02-12	A02	CB4852	A	1	0.17	1 in 6	sago-2	OK	26.1	522	29.5	22.7	223	9940	142	6336	81	3604	10163	0.623438	0.00797009	153.529	78.2222
2021-02-12	B02	CB4852	A	1	0.17	1 in 6	sago-2	Manual	25.9	518	29.1	22.7	247	11093	148	7059	99	4034	11340	0.622487	0.00873016	152.353	71.303
2021-02-12	C02	CB4852	A	2	0.17	1 in 6	sago-2	Manual	21.2	424	24.1	18.4	211	11590	123	6607	88	4983	11801	0.559868	0.007457	124.706	75.0795
2021-02-12	D02	CB4852	A	2	0.17	1 in 6	sago-2	Manual	21.1	422	24.1	18.1	186	10282	88	5574	98	4708	10468	0.53248	0.00936187	124.118	56.8776
2021-02-12	A07	CB4852	B	1	0.17	1 in 6	ppw-1	OK	296	5920	308	284	2425	8469	117	2308	397	8072	10894	0.21186	0.0364421	1741.18	5.8136
2021-02-12	B07	CB4852	B	1	0.17	1 in 6	ppw-1	OK	546	10920	563	529	4168	7059	354	3814	650	6409	11227	0.339717	0.0578961	3211.76	5.86769
2021-02-12	C07	CB4852	B	2	0.17	1 in 6	ppw-1	OK	621	12420	640	602	4149	5972	284	3865	446	5526	10121	0.381879	0.0440668	3652.94	8.66592
2021-02-12	D07	CB4852	B	2	0.17	1 in 6	ppw-1	OK	348	6960	361	335	2674	7768	124	2550	367	7401	10442	0.244206	0.0351465	2047.06	6.94823
2021-02-12	A07	CB4852	B	1	0.17	1 in 6	sago-2	OK	56.9	1138	61.8	52	514	10380	117	2308	397	8072	10894	0.21186	0.0364421	334.706	5.8136
2021-02-12	B07	CB4852	B	1	0.17	1 in 6	sago-2	OK	110	2200	117	103	1004	10223	354	3814	650	6409	11227	0.339717	0.0578961	647.059	5.86769
2021-02-12	C07	CB4852	B	2	0.17	1 in 6	sago-2	OK	88	1760	94	82	730	9391	284	3865	446	5526	10121	0.381879	0.0440668	517.647	8.66592
2021-02-12	D07	CB4852	B	2	0.17	1 in 6	sago-2	OK	57	1140	62	52	491	9951	124	2550	367	7401	10442	0.244206	0.0351465	335.294	6.94823
2021-02-12	E01	CB4856	A	1	0.17	1 in 6	ppw-1	OK	77	1540	83	71	660	9797	152	508	1413	8384	10457	0.0485799	0.135125	452.941	0.359519
2021-02-12	F01	CB4856	A	1	0.17	1 in 6	ppw-1	OK	72	1440	77	67	683	10820	121	562	1586	9234	11503	0.0488568	0.137877	423.529	0.354351
2021-02-12	G01	CB4856	A	2	0.17	1 in 6	ppw-1	OK	41.3	826	45.6	37.1	361	10101	59	302	931	9170	10462	0.0288664	0.0889887	242.941	0.324382
2021-02-12	H01	CB4856	A	2	0.17	1 in 6	ppw-1	Manual	90	1800	96	83	698	8824	107	591	1710	7114	9522	0.0620668	0.179584	529.412	0.345614
2021-02-12	E01	CB4856	A	1	0.17	1 in 6	sago-2	OK	191	3820	200	181	1565	8892	152	508	1413	8384	10457	0.0485799	0.135125	1123.53	0.359519
2021-02-12	F01	CB4856	A	1	0.17	1 in 6	sago-2	OK	189	3780	198	180	1707	9796	121	562	1586	9234	11503	0.0488568	0.137877	1111.76	0.354351
2021-02-12	G01	CB4856	A	2	0.17	1 in 6	sago-2	OK	117	2340	124	110	990	9472	59	302	931	9170	10462	0.0288664	0.0889887	688.235	0.324382
2021-02-12	H01	CB4856	A	2	0.17	1 in 6	sago-2	Manual	249	4980	261	238	1817	7705	107	591	1710	7114	9522	0.0620668	0.179584	1464.71	0.345614
2021-02-12	E06	CB4856	B	1	0.17	1 in 6	ppw-1	OK	37	740	40.7	33.3	379	11867	215	164	1042	10825	12246	0.0133921	0.085089	217.647	0.15739
2021-02-12	F06	CB4856	B	1	0.17	1 in 6	ppw-1	OK	45.7	914	49.9	41.5	461	11640	285	176	1109	10531	12101	0.0145443	0.0916453	268.824	0.158702
2021-02-12	G06	CB4856	B	2	0.17	1 in 6	ppw-1	OK	36.1	722	39.8	32.5	383	12274	66	317	1059	11215	12657	0.0250454	0.0836691	212.353	0.299339
2021-02-12	H06	CB4856	B	2	0.17	1 in 6	ppw-1	OK	40.4	808	44.3	36.6	418	11953	202	216	1252	10701	12371	0.0174602	0.101204	237.647	0.172524
2021-02-12	E06	CB4856	B	1	0.17	1 in 6	sago-2	OK	127	2540	134	120	1257	10989	215	164	1042	10825	12246	0.0133921	0.085089	747.059	0.15739
2021-02-12	F06	CB4856	B	1	0.17	1 in 6	sago-2	OK	144	2880	152	136	1394	10707	285	176	1109	10531	12101	0.0145443	0.0916453	847.059	0.158702
2021-02-12	G06	CB4856	B	2	0.17	1 in 6	sago-2	OK	110	2200	116	103	1125	11532	66	317	1059	11215	12657	0.0250454	0.0836691	647.059	0.299339
2021-02-12	H06	CB4856	B	2	0.17	1 in 6	sago-2	OK	147	2940	155	140	1454	10917	202	216	1252	10701	12371	0.0174602	0.101204	864.706	0.172524
2021-02-12	E02	DL238	A	1	0.17	1 in 6	ppw-1	Manual	872	17440	895	849	5818	5298	123	5695	116	5182	11116	0.512325	0.0104354	5129.41	49.0948
2021-02-12	F02	DL238	A	1	0.17	1 in 6	ppw-1	Manual	531	10620	548	514	3937	6905	61	3876	82	6823	10842	0.357499	0.00756318	3123.53	47.2683
2021-02-12	G02	DL238	A	2	0.17	1 in 6	ppw-1	Manual	677	13540	696	658	5065	6512	63	5002	120	6392	11577	0.432064	0.0103654	3982.35	41.6833
2021-02-12	H02	DL238	A	2	0.17	1 in 6	ppw-1	Manual	1140	22800	1172	1109	5474	3347	130	5344	93	3254	8821	0.605827	0.010543	6705.88	57.4624
2021-02-12	E02	DL238	A	1	0.17	1 in 6	sago-2	Manual	25.6	512	28.8	22.3	239	10877	123	5695	116	5182	11116	0.512325	0.0104354	150.588	49.0948
2021-02-12	F02	DL238	A	1	0.17	1 in 6	sago-2	Manual	15.6	312	18.2	13.1	143	10699	61	3876	82	6823	10842	0.357499	0.00756318	91.7647	47.2683
2021-02-12	G02	DL238	A	2	0.17	1 in 6	sago-2	Manual	18.7	374	21.5	16	183	11394	63	5002	120	6392	11577	0.432064	0.0103654	110	41.6833
2021-02-12	H02	DL238	A	2	0.17	1 in 6	sago-2	Manual	30.1	602	34.1	26.2	223	8598	130	5344	93	3254	8821	0.605827	0.010543	177.059	57.4624
2021-02-12	E07	DL238	B	1	0.17	1 in 6	ppw-1	OK	721	14420	742	700	4689	5544	191	4498	179	5365	10233	0.439558	0.0174924	4241.18	25.1285
2021-02-12	F07	DL238	B	1	0.17	1 in 6	ppw-1	Manual	835	16700	860	810	4521	4378	176	4345	149	4229	8899	0.488257	0.0167435	4911.76	29.1611
2021-02-12	G07	DL238	B	2	0.17	1 in 6	ppw-1	Manual	1830	36600	1877	1785	7470	1999	895	6575	228	1771	9469	0.694371	0.0240786	10764.7	28.8377
2021-02-12	H07	DL238	B	2	0.17	1 in 6	ppw-1	Manual	734	14680	757	711	4184	4833	219	3965	242	4591	9017	0.439725	0.0268382	4317.65	16.3843
2021-02-12	E07	DL238	B	1	0.17	1 in 6	sago-2	OK	43.3	866	47.7	38.9	370	9863	191	4498	179	5365	10233	0.439558	0.0174924	254.706	25.1285
2021-02-12	F07	DL238	B	1	0.17	1 in 6	sago-2	Manual	43.8	876	48.5	39	325	8574	176	4345	149	4229	8899	0.488257	0.0167435	257.647	29.1611
2021-02-12	G07	DL238	B	2	0.17	1 in 6	sago-2	Manual	149	2980	157	140	1123	8346	895	6575	228	1771	9469	0.694371	0.0240786	876.471	28.8377
2021-02-12	H07	DL238	B	2	0.17	1 in 6	sago-2	Manual	62	1240	67	56	461	8556	219	3965	242	4591	9017	0.439725	0.0268382	364.706	16.3843
2021-02-12	A04	ECA369	A	1	0.17	1 in 6	ppw-1	Manual	852	17040	875	829	5672	5337	125	5547	120	5217	11009	0.50386	0.0109002	5011.76	46.225
2021-02-12	B04	ECA369	A	1	0.17	1 in 6	ppw-1	OK	873	17460	896	851	6074	5517	128	5946	132	5385	11591	0.512984	0.0113881	5135.29	45.0455
2021-02-12	C04	ECA369	A	2	0.17	1 in 6	ppw-1	OK	1247	24940	1275	1219	8368	4437	272	8096	198	4239	12805	0.632253	0.0154627	7335.29	40.8889
2021-02-12	D04	ECA369	A	2	0.17	1 in 6	ppw-1	OK	994	19880	1018	971	7187	5409	229	6958	170	5239	12596	0.552398	0.0134963	5847.06	40.9294
2021-02-12	A04	ECA369	A	1	0.17	1 in 6	sago-2	Manual	26.5	530	29.8	23.2	245	10764	125	5547	120	5217	11009	0.50386	0.0109002	155.882	46.225
2021-02-12	B04	ECA369	A	1	0.17	1 in 6	sago-2	OK	26.7	534	29.9	23.5	260	11331	128	5946	132	5385	11591	0.512984	0.0113881	157.059	45.0455
2021-02-12	C04	ECA369	A	2	0.17	1 in 6	sago-2	OK	44	880	48	40	470	12335	272	8096	198	4239	12805	0.632253	0.0154627	258.824	40.8889
2021-02-12	D04	ECA369	A	2	0.17	1 in 6	sago-2	OK	37.9	758	41.6	34.2	399	12197	229	6958	170	5239	12596	0.552398	0.0134963	222.941	40.9294
2021-02-12	A09	ECA369	B	1	0.17	1 in 6	ppw-1	OK	724	14480	745	704	4865	5720	137	4728	196	5524	10585	0.44667	0.0185168	4258.82	24.1224
2021-02-12	B09	ECA369	B	1	0.17	1 in 6	ppw-1	OK	1070	21400	1096	1046	7538	5080	327	7211	208	4872	12618	0.571485	0.0164844	6294.12	34.6683
2021-02-12	C09	ECA369	B	2	0.17	1 in 6	ppw-1	OK	764	15280	785	742	4946	5413	235	4711	234	5179	10359	0.454774	0.0225891	4494.12	20.1325
2021-02-12	D09	ECA369	B	2	0.17	1 in 6	ppw-1	OK	1222	24440	1251	1193	7628	4181	475	7153	274	3907	11809	0.605724	0.0232026	7188.24	26.1058
2021-02-12	A09	ECA369	B	1	0.17	1 in 6	sago-2	OK	37.6	752	41.7	33.6	333	10252	137	4728	196	5524	10585	0.44667	0.0185168	221.176	24.1224
2021-02-12	B09	ECA369	B	1	0.17	1 in 6	sago-2	OK	51	1020	55.3	46.7	535	12083	327	7211	208	4872	12618	0.571485	0.0164844	300	34.6683
2021-02-12	C09	ECA369	B	2	0.17	1 in 6	sago-2	OK	54.5	1090	59.5	49.6	469	9890	235	4711	234	5179	10359	0.454774	0.0225891	320.588	20.1325
2021-02-12	D09	ECA369	B	2	0.17	1 in 6	sago-2	OK	77	1540	83	72	749	11060	475	7153	274	3907	11809	0.605724	0.0232026	452.941	26.1058
2021-02-12	F04	EG4348	A	1	0.17	1 in 6	ppw-1	OK	921	18420	945	898	6399	5386	470	5929	415	4971	11785	0.503097	0.0352143	5417.65	14.2867
2021-02-12	G04	EG4348	A	2	0.17	1 in 6	ppw-1	Manual	993	19860	1021	965	5167	3900	374	4793	304	3596	9067	0.52862	0.0335282	5841.18	15.7664
2021-02-12	H04	EG4348	A	2	0.17	1 in 6	ppw-1	OK	1070	21400	1099	1043	6043	4073	461	5582	335	3738	10116	0.551799	0.0331159	6294.12	16.6627
2021-02-12	F04	EG4348	A	1	0.17	1 in 6	sago-2	OK	92	1840	98	86	885	10900	470	5929	415	4971	11785	0.503097	0.0352143	541.176	14.2867
2021-02-12	G04	EG4348	A	2	0.17	1 in 6	sago-2	Manual	91	1820	98	85	678	8389	374	4793	304	3596	9067	0.52862	0.0335282	535.294	15.7664
2021-02-12	H04	EG4348	A	2	0.17	1 in 6	sago-2	OK	96	1920	103	90	796	9320	461	5582	335	3738	10116	0.551799	0.0331159	564.706	16.6627
2021-02-12	E09	EG4348	B	1	0.17	1 in 6	ppw-1	OK	1007	20140	1031	984	7481	5527	419	7062	323	5204	13008	0.542897	0.0248309	5923.53	21.8638
2021-02-12	F09	EG4348	B	1	0.17	1 in 6	ppw-1	OK	1953	39060	1996	1912	10462	2455	1011	9451	256	2199	12917	0.731671	0.0198188	11488.2	36.918
2021-02-12	G09	EG4348	B	2	0.17	1 in 6	ppw-1	Manual	795	15900	818	773	4938	5114	69	4869	75	5039	10052	0.484381	0.0074612	4676.47	64.92
2021-02-12	H09	EG4348	B	2	0.17	1 in 6	ppw-1	Manual	639	12780	658	621	4871	6747	80	4791	84	6663	11618	0.412377	0.00723016	3758.82	57.0357
2021-02-12	E09	EG4348	B	1	0.17	1 in 6	sago-2	OK	69.1	1382	74.1	64.1	742	12266	419	7062	323	5204	13008	0.542897	0.0248309	406.471	21.8638
2021-02-12	F09	EG4348	B	1	0.17	1 in 6	sago-2	OK	121	2420	128	115	1267	11650	1011	9451	256	2199	12917	0.731671	0.0198188	711.765	36.918
2021-02-12	G09	EG4348	B	2	0.17	1 in 6	sago-2	Manual	17	340	19.8	14.2	144	9908	69	4869	75	5039	10052	0.484381	0.0074612	100	64.92
2021-02-12	H09	EG4348	B	2	0.17	1 in 6	sago-2	Manual	16.7	334	19.3	14.2	164	11454	80	4791	84	6663	11618	0.412377	0.00723016	98.2353	57.0357
2021-02-12	A05	JU1088	A	1	0.17	1 in 6	ppw-1	OK	530	10600	546	514	4208	7391	156	4052	309	7082	11599	0.34934	0.0266402	3117.65	13.1133
2021-02-12	B05	JU1088	A	1	0.17	1 in 6	ppw-1	OK	762	15240	782	742	5875	6453	346	5529	364	6089	12328	0.448491	0.0295263	4482.35	15.1896
2021-02-12	C05	JU1088	A	2	0.17	1 in 6	ppw-1	OK	948	18960	971	926	7142	5764	626	6516	518	5246	12906	0.504881	0.0401364	5576.47	12.5792
2021-02-12	D05	JU1088	A	2	0.17	1 in 6	ppw-1	OK	920	18400	943	899	7083	5970	629	6454	502	5468	13053	0.494446	0.0384586	5411.76	12.8566
2021-02-12	A05	JU1088	A	1	0.17	1 in 6	sago-2	OK	48.1	962	52.5	43.8	465	11134	156	4052	309	7082	11599	0.34934	0.0266402	282.941	13.1133
2021-02-12	B05	JU1088	A	1	0.17	1 in 6	sago-2	OK	70	1400	75	65	710	11618	346	5529	364	6089	12328	0.448491	0.0295263	411.765	15.1896
2021-02-12	C05	JU1088	A	2	0.17	1 in 6	sago-2	OK	109	2180	116	103	1144	11762	626	6516	518	5246	12906	0.504881	0.0401364	641.176	12.5792
2021-02-12	D05	JU1088	A	2	0.17	1 in 6	sago-2	OK	107	2140	113	100	1131	11922	629	6454	502	5468	13053	0.494446	0.0384586	629.412	12.8566
2021-02-12	A10	JU1088	B	1	0.17	1 in 6	ppw-1	OK	998	19960	1023	974	6861	5137	355	6506	286	4851	11998	0.542257	0.0238373	5870.59	22.7483
2021-02-12	B10	JU1088	B	1	0.17	1 in 6	ppw-1	OK	943	18860	967	919	6170	5020	291	5879	245	4775	11190	0.52538	0.0218945	5547.06	23.9959
2021-02-12	C10	JU1088	B	2	0.17	1 in 6	ppw-1	OK	911	18220	934	888	6322	5409	151	6171	106	5303	11731	0.526042	0.00903589	5358.82	58.217
2021-02-12	D10	JU1088	B	2	0.17	1 in 6	ppw-1	Manual	606	12120	624	588	4403	6541	54	4349	81	6460	10944	0.397387	0.00740132	3564.71	53.6914
2021-02-12	A10	JU1088	B	1	0.17	1 in 6	sago-2	OK	65	1300	70	60	641	11357	355	6506	286	4851	11998	0.542257	0.0238373	382.353	22.7483
2021-02-12	B10	JU1088	B	1	0.17	1 in 6	sago-2	OK	57.7	1154	62.6	52.9	536	10654	291	5879	245	4775	11190	0.52538	0.0218945	339.412	23.9959
2021-02-12	C10	JU1088	B	2	0.17	1 in 6	sago-2	OK	26.1	522	29.3	22.9	257	11474	151	6171	106	5303	11731	0.526042	0.00903589	153.529	58.217
2021-02-12	D10	JU1088	B	2	0.17	1 in 6	sago-2	Manual	14.6	292	17.1	12.1	135	10809	54	4349	81	6460	10944	0.397387	0.00740132	85.8824	53.6914
2021-02-12	E05	JU1522	A	1	0.17	1 in 6	ppw-1	OK	580	11600	597	563	4643	7286	144	4499	238	7048	11929	0.377148	0.0199514	3411.76	18.9034
2021-02-12	F05	JU1522	A	1	0.17	1 in 6	ppw-1	OK	551	11020	568	534	3929	6579	116	3813	199	6380	10508	0.362866	0.018938	3241.18	19.1608
2021-02-12	G05	JU1522	A	2	0.17	1 in 6	ppw-1	OK	514	10280	529	498	4358	7959	139	4219	235	7724	12317	0.342535	0.0190793	3023.53	17.9532
2021-02-12	H05	JU1522	A	2	0.17	1 in 6	ppw-1	Manual	534	10680	551	518	3914	6807	107	3807	222	6585	10721	0.355097	0.020707	3141.18	17.1486
2021-02-12	E05	JU1522	A	1	0.17	1 in 6	sago-2	OK	38.3	766	42.1	34.5	382	11547	144	4499	238	7048	11929	0.377148	0.0199514	225.294	18.9034
2021-02-12	F05	JU1522	A	1	0.17	1 in 6	sago-2	OK	35.8	716	39.8	31.9	315	10193	116	3813	199	6380	10508	0.362866	0.018938	210.588	19.1608
2021-02-12	G05	JU1522	A	2	0.17	1 in 6	sago-2	OK	36.3	726	40	32.6	374	11943	139	4219	235	7724	12317	0.342535	0.0190793	213.529	17.9532
2021-02-12	H05	JU1522	A	2	0.17	1 in 6	sago-2	Manual	36.7	734	40.6	32.7	329	10392	107	3807	222	6585	10721	0.355097	0.020707	215.882	17.1486
2021-02-12	E10	JU1522	B	1	0.17	1 in 6	ppw-1	Manual	296	5920	309	284	2218	7747	14	2204	58	7689	9965	0.221174	0.00582037	1741.18	38
2021-02-12	F10	JU1522	B	1	0.17	1 in 6	ppw-1	OK	305	6100	317	293	2525	8521	22	2503	76	8445	11046	0.226598	0.00688032	1794.12	32.9342
2021-02-12	G10	JU1522	B	2	0.17	1 in 6	ppw-1	OK	157	3140	166	149	1371	9580	379	992	48	9532	10951	0.0905853	0.00438316	923.529	20.6667
2021-02-12	H10	JU1522	B	2	0.17	1 in 6	ppw-1	OK	166	3320	175	157	1352	8935	38	1314	46	8889	10287	0.127734	0.00447166	976.471	28.5652
2021-02-12	E10	JU1522	B	1	0.17	1 in 6	sago-2	Manual	8.5	170	10.7	6.7	72	9893	14	2204	58	7689	9965	0.221174	0.00582037	50	38
2021-02-12	F10	JU1522	B	1	0.17	1 in 6	sago-2	OK	10.5	210	12.7	8.5	98	10948	22	2503	76	8445	11046	0.226598	0.00688032	61.7647	32.9342
2021-02-12	G10	JU1522	B	2	0.17	1 in 6	sago-2	OK	46.8	936	51.2	42.4	427	10524	379	992	48	9532	10951	0.0905853	0.00438316	275.294	20.6667
2021-02-12	H10	JU1522	B	2	0.17	1 in 6	sago-2	OK	9.6	192	11.9	7.7	84	10203	38	1314	46	8889	10287	0.127734	0.00447166	56.4706	28.5652
2021-02-12	A03	KR314	A	1	0.17	1 in 6	ppw-1	Manual	666	13320	687	645	3903	5129	77	3826	117	5012	9032	0.423605	0.0129539	3917.65	32.7009
2021-02-12	B03	KR314	A	1	0.17	1 in 6	ppw-1	OK	1508	30160	1543	1474	8319	3195	413	7906	155	3040	11514	0.686642	0.0134619	8870.59	51.0065
2021-02-12	C03	KR314	A	2	0.17	1 in 6	ppw-1	OK	1031	20620	1057	1004	6237	4451	161	6076	100	4351	10688	0.568488	0.00935629	6064.71	60.76
2021-02-12	D03	KR314	A	2	0.17	1 in 6	ppw-1	Manual	1113	22260	1145	1081	5016	3185	148	4868	88	3097	8201	0.593586	0.0107304	6547.06	55.3182
2021-02-12	A03	KR314	A	1	0.17	1 in 6	sago-2	Manual	25.5	510	29.1	22	194	8838	77	3826	117	5012	9032	0.423605	0.0129539	150	32.7009
2021-02-12	B03	KR314	A	1	0.17	1 in 6	sago-2	OK	59.5	1190	64.4	54.6	568	10946	413	7906	155	3040	11514	0.686642	0.0134619	350	51.0065
2021-02-12	C03	KR314	A	2	0.17	1 in 6	sago-2	OK	29.1	582	32.6	25.6	261	10427	161	6076	100	4351	10688	0.568488	0.00935629	171.176	60.76
2021-02-12	D03	KR314	A	2	0.17	1 in 6	sago-2	Manual	34.4	688	38.7	30	236	7965	148	4868	88	3097	8201	0.593586	0.0107304	202.353	55.3182
2021-02-12	A08	KR314	B	1	0.17	1 in 6	ppw-1	Manual	389	7780	404	374	2787	7114	141	2646	334	6780	9901	0.267246	0.033734	2288.24	7.92216
2021-02-12	B08	KR314	B	1	0.17	1 in 6	ppw-1	OK	346	6920	359	332	2563	7503	105	2458	335	7168	10066	0.244188	0.0332804	2035.29	7.33731
2021-02-12	C08	KR314	B	2	0.17	1 in 6	ppw-1	Manual	626	12520	647	607	3860	5490	234	3626	346	5144	9350	0.387807	0.0370053	3682.35	10.4798
2021-02-12	D08	KR314	B	2	0.17	1 in 6	ppw-1	Manual	632	12640	653	612	3677	5168	213	3464	311	4857	8845	0.391634	0.0351611	3717.65	11.1383
2021-02-12	A08	KR314	B	1	0.17	1 in 6	sago-2	Manual	58	1160	63	53	475	9426	141	2646	334	6780	9901	0.267246	0.033734	341.176	7.92216
2021-02-12	B08	KR314	B	1	0.17	1 in 6	sago-2	OK	52.6	1052	57.5	47.7	440	9626	105	2458	335	7168	10066	0.244188	0.0332804	309.412	7.33731
2021-02-12	C08	KR314	B	2	0.17	1 in 6	sago-2	Manual	75	1500	81	69	580	8770	234	3626	346	5144	9350	0.387807	0.0370053	441.176	10.4798
2021-02-12	D08	KR314	B	2	0.17	1 in 6	sago-2	Manual	72	1440	78	66	524	8321	213	3464	311	4857	8845	0.391634	0.0351611	423.529	11.1383
2021-02-12	A01	N2	A	1	0.17	1 in 6	ppw-1	Manual	557	11140	576	540	3749	6186	50	3699	79	6107	9935	0.37232	0.00795169	3276.47	46.8228
2021-02-12	B01	N2	A	1	0.17	1 in 6	ppw-1	OK	920	18400	945	895	5599	4725	108	5491	78	4647	10324	0.531867	0.00755521	5411.76	70.3974
2021-02-12	C01	N2	A	2	0.17	1 in 6	ppw-1	OK	1235	24700	1266	1204	6737	3630	143	6594	84	3546	10367	0.636057	0.00810263	7264.71	78.5
2021-02-12	D01	N2	A	2	0.17	1 in 6	ppw-1	OK	1189	23780	1219	1159	6764	3873	144	6620	76	3797	10637	0.622356	0.00714487	6994.12	87.1053
2021-02-12	A01	N2	A	1	0.17	1 in 6	sago-2	Manual	15.4	308	18	12.7	129	9806	50	3699	79	6107	9935	0.37232	0.00795169	90.5882	46.8228
2021-02-12	B01	N2	A	1	0.17	1 in 6	sago-2	OK	21.4	428	24.5	18.3	186	10138	108	5491	78	4647	10324	0.531867	0.00755521	125.882	70.3974
2021-02-12	C01	N2	A	2	0.17	1 in 6	sago-2	OK	26	520	29.4	22.7	227	10140	143	6594	84	3546	10367	0.636057	0.00810263	152.941	78.5
2021-02-12	D01	N2	A	2	0.17	1 in 6	sago-2	OK	24.6	492	27.8	21.3	220	10417	144	6620	76	3797	10637	0.622356	0.00714487	144.706	87.1053
2021-02-12	A06	N2	B	1	0.17	1 in 6	ppw-1	Manual	730	14600	749	712	6324	7351	169	6155	210	7141	13675	0.450091	0.0153565	4294.12	29.3095
2021-02-12	B06	N2	B	1	0.17	1 in 6	ppw-1	OK	1498	29960	1530	1466	9398	3655	548	8850	214	3441	13053	0.678005	0.0163947	8811.76	41.3551
2021-02-12	C06	N2	B	2	0.17	1 in 6	ppw-1	OK	855	17100	876	835	6773	6338	210	6563	181	6157	13111	0.500572	0.0138052	5029.41	36.2597
2021-02-12	D06	N2	B	2	0.17	1 in 6	ppw-1	OK	862	17240	882	843	7692	7117	262	7430	218	6899	14809	0.501722	0.0147208	5070.59	34.0826
2021-02-12	A06	N2	B	1	0.17	1 in 6	sago-2	Manual	33.1	662	36.4	29.7	379	13296	169	6155	210	7141	13675	0.450091	0.0153565	194.706	29.3095
2021-02-12	B06	N2	B	1	0.17	1 in 6	sago-2	OK	71	1420	76	66	762	12291	548	8850	214	3441	13053	0.678005	0.0163947	417.647	41.3551
2021-02-12	C06	N2	B	2	0.17	1 in 6	sago-2	OK	35.6	712	39.2	32.1	391	12720	210	6563	181	6157	13111	0.500572	0.0138052	209.412	36.2597
2021-02-12	D06	N2	B	2	0.17	1 in 6	sago-2	OK	38.8	776	42.2	35.3	480	14329	262	7430	218	6899	14809	0.501722	0.0147208	228.235	34.0826
2021-02-12	E03	QX1211	A	1	0.17	1 in 6	ppw-1	OK	851	17020	874	828	5539	5222	511	5028	471	4751	10761	0.467243	0.0437692	5005.88	10.6752
2021-02-12	F03	QX1211	A	1	0.17	1 in 6	ppw-1	OK	1019	20380	1044	994	6832	4960	707	6125	527	4433	11792	0.51942	0.0446913	5994.12	11.6224
2021-02-12	G03	QX1211	A	2	0.17	1 in 6	ppw-1	OK	1057	21140	1082	1033	7669	5267	770	6899	593	4674	12936	0.533318	0.0458411	6217.65	11.6341
2021-02-12	H03	QX1211	A	2	0.17	1 in 6	ppw-1	Manual	1616	32320	1657	1576	7094	2405	1145	5949	413	1992	9499	0.626276	0.0434783	9505.88	14.4044
2021-02-12	E03	QX1211	A	1	0.17	1 in 6	sago-2	OK	113	2260	120	106	982	9779	511	5028	471	4751	10761	0.467243	0.0437692	664.706	10.6752
2021-02-12	F03	QX1211	A	1	0.17	1 in 6	sago-2	OK	130	2600	137	123	1234	10558	707	6125	527	4433	11792	0.51942	0.0446913	764.706	11.6224
2021-02-12	G03	QX1211	A	2	0.17	1 in 6	sago-2	OK	131	2620	138	124	1363	11573	770	6899	593	4674	12936	0.533318	0.0458411	770.588	11.6341
2021-02-12	H03	QX1211	A	2	0.17	1 in 6	sago-2	Manual	211	4220	221	200	1558	7941	1145	5949	413	1992	9499	0.626276	0.0434783	1241.18	14.4044
2021-02-12	E08	QX1211	B	1	0.17	1 in 6	ppw-1	OK	748	14960	768	727	5300	5968	437	4863	505	5463	11268	0.431576	0.0448172	4400	9.6297
2021-02-12	F08	QX1211	B	1	0.17	1 in 6	ppw-1	Manual	846	16920	871	821	4667	4436	467	4200	396	4040	9103	0.461386	0.0435021	4976.47	10.6061
2021-02-12	G08	QX1211	B	2	0.17	1 in 6	ppw-1	Manual	658	13160	682	635	3119	4159	260	2859	357	3802	7278	0.392828	0.0490519	3870.59	8.0084
2021-02-12	H08	QX1211	B	2	0.17	1 in 6	ppw-1	Manual	601	12020	620	583	4141	6211	346	3795	498	5713	10352	0.366596	0.0481066	3535.29	7.62048
2021-02-12	E08	QX1211	B	1	0.17	1 in 6	sago-2	OK	103	2060	109	96	942	10326	437	4863	505	5463	11268	0.431576	0.0448172	605.882	9.6297
2021-02-12	F08	QX1211	B	1	0.17	1 in 6	sago-2	Manual	117	2340	125	109	863	8240	467	4200	396	4040	9103	0.461386	0.0435021	688.235	10.6061
2021-02-12	G08	QX1211	B	2	0.17	1 in 6	sago-2	Manual	104	2080	112	96	617	6661	260	2859	357	3802	7278	0.392828	0.0490519	611.765	8.0084
2021-02-12	H08	QX1211	B	2	0.17	1 in 6	sago-2	Manual	100	2000	107	93	844	9508	346	3795	498	5713	10352	0.366596	0.0481066	588.235	7.62048
2021-03-05	A02	CB4852	A	1	0.17	2022-01-06	ppw-1	Manual	1678	33560	1726	1631	5748	1818	154	5594	63	1755	7566	0.73936	0.00832673	9870.59	88.7937
2021-03-05	B02	CB4852	A	1	0.17	2022-01-06	ppw-1	Manual	901	18020	927	875	4877	4237	69	4808	60	4177	9114	0.52754	0.00658328	5300	80.1333
2021-03-05	C02	CB4852	A	2	0.17	2022-01-06	ppw-1	Manual	1148	22960	1181	1117	5333	3225	115	5218	67	3158	8558	0.609722	0.00782893	6752.94	77.8806
2021-03-05	D02	CB4852	A	2	0.17	2022-01-06	ppw-1	OK	803	16060	826	780	5004	5114	88	4916	79	5035	10118	0.485867	0.00780787	4723.53	62.2278
2021-03-05	A07	CB4852	B	1	0.17	2022-01-06	ppw-1	OK	361	7220	374	347	2680	7470	169	2511	463	7007	10150	0.247389	0.0456158	2123.53	5.42333
2021-03-05	B07	CB4852	B	1	0.17	2022-01-06	ppw-1	OK	300	6000	311	288	2721	9380	119	2602	487	8893	12101	0.215024	0.0402446	1764.71	5.34292
2021-03-05	C07	CB4852	B	2	0.17	2022-01-06	ppw-1	OK	425	8500	439	411	3753	8624	207	3546	441	8183	12377	0.286499	0.0356306	2500	8.04082
2021-03-05	D07	CB4852	B	2	0.17	2022-01-06	ppw-1	OK	362	7240	374	350	3588	9961	157	3431	436	9525	13549	0.253229	0.0321795	2129.41	7.86927
2021-03-05	A02	CB4852	A	1	0.17	2022-01-06	sago-2	Manual	34.2	684	38.8	29.7	217	7349	154	5594	63	1755	7566	0.73936	0.00832673	201.176	88.7937
2021-03-05	B02	CB4852	A	1	0.17	2022-01-06	sago-2	Manual	16.8	336	19.7	13.9	129	8985	69	4808	60	4177	9114	0.52754	0.00658328	98.8235	80.1333
2021-03-05	C02	CB4852	A	2	0.17	2022-01-06	sago-2	Manual	25.3	506	29	21.6	182	8376	115	5218	67	3158	8558	0.609722	0.00782893	148.824	77.8806
2021-03-05	D02	CB4852	A	2	0.17	2022-01-06	sago-2	OK	19.6	392	22.6	16.6	167	9951	88	4916	79	5035	10118	0.485867	0.00780787	115.294	62.2278
2021-03-05	A07	CB4852	B	1	0.17	2022-01-06	sago-2	OK	76	1520	82	70	632	9518	169	2511	463	7007	10150	0.247389	0.0456158	447.059	5.42333
2021-03-05	B07	CB4852	B	1	0.17	2022-01-06	sago-2	OK	60.4	1208	65.3	55.6	606	11495	119	2602	487	8893	12101	0.215024	0.0402446	355.294	5.34292
2021-03-05	C07	CB4852	B	2	0.17	2022-01-06	sago-2	OK	63.3	1266	68.1	58.4	648	11729	207	3546	441	8183	12377	0.286499	0.0356306	372.353	8.04082
2021-03-05	D07	CB4852	B	2	0.17	2022-01-06	sago-2	OK	52.7	1054	56.9	48.4	593	12956	157	3431	436	9525	13549	0.253229	0.0321795	310	7.86927
2021-03-05	E01	CB4856	A	1	0.17	2022-01-06	ppw-1	OK	52.3	1046	56.7	47.9	539	11858	40	499	1161	10697	12397	0.0402517	0.0936517	307.647	0.429802
2021-03-05	F01	CB4856	A	1	0.17	2022-01-06	ppw-1	OK	60.9	1218	65.8	56	595	11203	177	418	1313	9890	11798	0.0354297	0.11129	358.235	0.318355
2021-03-05	G01	CB4856	A	2	0.17	2022-01-06	ppw-1	OK	37.2	744	41	33.4	369	11500	117	252	1010	10490	11869	0.0212318	0.0850956	218.824	0.249505
2021-03-05	H01	CB4856	A	2	0.17	2022-01-06	ppw-1	OK	26.6	532	30.1	23.2	228	9953	91	137	613	9340	10181	0.0134564	0.0602102	156.471	0.223491
2021-03-05	E06	CB4856	B	1	0.17	2022-01-06	ppw-1	Manual	51.9	1038	56.7	47	436	9673	45	391	1066	8607	10109	0.0386784	0.105451	305.294	0.366792
2021-03-05	F06	CB4856	B	1	0.17	2022-01-06	ppw-1	Manual	44	880	48.8	39.3	331	8678	43	288	822	7856	9009	0.031968	0.0912421	258.824	0.350365
2021-03-05	G06	CB4856	B	2	0.17	2022-01-06	ppw-1	Manual	50.3	1006	55.1	45.4	410	9395	34	376	1049	8346	9805	0.0383478	0.106986	295.882	0.358437
2021-03-05	H06	CB4856	B	2	0.17	2022-01-06	ppw-1	Manual	42.7	854	47.2	38.2	348	9411	38	310	858	8553	9759	0.0317655	0.0879188	251.176	0.361305
2021-03-05	E01	CB4856	A	1	0.17	2022-01-06	sago-2	OK	120	2400	127	113	1201	11196	40	499	1161	10697	12397	0.0402517	0.0936517	705.882	0.429802
2021-03-05	F01	CB4856	A	1	0.17	2022-01-06	sago-2	OK	159	3180	167	151	1490	10308	177	418	1313	9890	11798	0.0354297	0.11129	935.294	0.318355
2021-03-05	G01	CB4856	A	2	0.17	2022-01-06	sago-2	OK	117	2340	124	111	1127	10742	117	252	1010	10490	11869	0.0212318	0.0850956	688.235	0.249505
2021-03-05	H01	CB4856	A	2	0.17	2022-01-06	sago-2	OK	84	1680	91	78	704	9477	91	137	613	9340	10181	0.0134564	0.0602102	494.118	0.223491
2021-03-05	E06	CB4856	B	1	0.17	2022-01-06	sago-2	Manual	137	2740	145	129	1111	8998	45	391	1066	8607	10109	0.0386784	0.105451	805.882	0.366792
2021-03-05	F06	CB4856	B	1	0.17	2022-01-06	sago-2	Manual	119	2380	127	111	865	8144	43	288	822	7856	9009	0.031968	0.0912421	700	0.350365
2021-03-05	G06	CB4856	B	2	0.17	2022-01-06	sago-2	Manual	138	2760	146	130	1083	8722	34	376	1049	8346	9805	0.0383478	0.106986	811.765	0.358437
2021-03-05	H06	CB4856	B	2	0.17	2022-01-06	sago-2	Manual	113	2260	121	106	896	8863	38	310	858	8553	9759	0.0317655	0.0879188	664.706	0.361305
2021-03-05	E02	DL238	A	1	0.17	2022-01-06	ppw-1	Manual	1170	23400	1203	1139	5660	3321	160	5500	86	3235	8981	0.612404	0.00957577	6882.35	63.9535
2021-03-05	F02	DL238	A	1	0.17	2022-01-06	ppw-1	Manual	585	11700	605	566	3610	5602	59	3551	86	5516	9212	0.385475	0.00933565	3441.18	41.2907
2021-03-05	G02	DL238	A	2	0.17	2022-01-06	ppw-1	Manual	1058	21160	1087	1031	5844	4007	121	5723	100	3907	9851	0.580956	0.0101513	6223.53	57.23
2021-03-05	H02	DL238	A	2	0.17	2022-01-06	ppw-1	Manual	674	13480	694	653	4262	5513	66	4196	93	5420	9775	0.429258	0.00951407	3964.71	45.1183
2021-03-05	E07	DL238	B	1	0.17	2022-01-06	ppw-1	OK	869	17380	890	847	6555	5999	265	6290	234	5765	12554	0.501036	0.0186395	5111.76	26.8803
2021-03-05	F07	DL238	B	1	0.17	2022-01-06	ppw-1	OK	675	13500	692	657	5862	7567	174	5688	253	7314	13429	0.423561	0.0188398	3970.59	22.4822
2021-03-05	G07	DL238	B	2	0.17	2022-01-06	ppw-1	OK	1109	22180	1138	1081	6259	3996	450	5809	312	3684	10255	0.566455	0.0304242	6523.53	18.6186
2021-03-05	H07	DL238	B	2	0.17	2022-01-06	ppw-1	OK	647	12940	666	628	4592	6263	207	4385	278	5985	10855	0.403961	0.0256103	3805.88	15.7734
2021-03-05	E02	DL238	A	1	0.17	2022-01-06	sago-2	Manual	32.7	654	36.8	28.6	246	8735	160	5500	86	3235	8981	0.612404	0.00957577	192.353	63.9535
2021-03-05	F02	DL238	A	1	0.17	2022-01-06	sago-2	Manual	18.7	374	21.7	15.6	145	9067	59	3551	86	5516	9212	0.385475	0.00933565	110	41.2907
2021-03-05	G02	DL238	A	2	0.17	2022-01-06	sago-2	Manual	26.7	534	30.2	23.2	221	9630	121	5723	100	3907	9851	0.580956	0.0101513	157.059	57.23
2021-03-05	H02	DL238	A	2	0.17	2022-01-06	sago-2	Manual	19.3	386	22.3	16.3	159	9616	66	4196	93	5420	9775	0.429258	0.00951407	113.529	45.1183
2021-03-05	E07	DL238	B	1	0.17	2022-01-06	sago-2	OK	47.7	954	51.9	43.5	499	12055	265	6290	234	5765	12554	0.501036	0.0186395	280.588	26.8803
2021-03-05	F07	DL238	B	1	0.17	2022-01-06	sago-2	OK	38	760	41.6	34.4	427	13002	174	5688	253	7314	13429	0.423561	0.0188398	223.529	22.4822
2021-03-05	G07	DL238	B	2	0.17	2022-01-06	sago-2	OK	91	1820	97	84	762	9493	450	5809	312	3684	10255	0.566455	0.0304242	535.294	18.6186
2021-03-05	H07	DL238	B	2	0.17	2022-01-06	sago-2	OK	53.8	1076	58.6	49	485	10370	207	4385	278	5985	10855	0.403961	0.0256103	316.471	15.7734
2021-03-05	A04	ECA369	A	1	0.17	2022-01-06	ppw-1	OK	1208	24160	1237	1179	7240	4040	205	7035	125	3915	11280	0.62367	0.0110816	7105.88	56.28
2021-03-05	B04	ECA369	A	1	0.17	2022-01-06	ppw-1	OK	626	12520	644	608	4878	6947	96	4782	107	6840	11825	0.404397	0.00904863	3682.35	44.6916
2021-03-05	C04	ECA369	A	2	0.17	2022-01-06	ppw-1	OK	1276	25520	1307	1246	7604	3883	293	7311	146	3737	11487	0.636459	0.01271	7505.88	50.0753
2021-03-05	D04	ECA369	A	2	0.17	2022-01-06	ppw-1	OK	827	16540	847	806	6414	6294	180	6234	152	6142	12708	0.490557	0.011961	4864.71	41.0132
2021-03-05	A09	ECA369	B	1	0.17	2022-01-06	ppw-1	Manual	837	16740	859	816	6144	5923	225	5919	212	5711	12067	0.490511	0.0175686	4923.53	27.9198
2021-03-05	B09	ECA369	B	1	0.17	2022-01-06	ppw-1	OK	916	18320	939	894	6777	5750	282	6495	243	5507	12527	0.51848	0.0193981	5388.24	26.7284
2021-03-05	C09	ECA369	B	2	0.17	2022-01-06	ppw-1	OK	692	13840	711	672	4982	6227	224	4758	226	6001	11209	0.42448	0.0201624	4070.59	21.0531
2021-03-05	D09	ECA369	B	2	0.17	2022-01-06	ppw-1	OK	906	18120	928	884	6733	5805	349	6384	289	5516	12538	0.509172	0.0230499	5329.41	22.09
2021-03-05	A04	ECA369	A	1	0.17	2022-01-06	sago-2	OK	34.9	698	38.7	31.2	330	10950	205	7035	125	3915	11280	0.62367	0.0110816	205.294	56.28
2021-03-05	B04	ECA369	A	1	0.17	2022-01-06	sago-2	OK	20.4	408	23.2	17.6	203	11622	96	4782	107	6840	11825	0.404397	0.00904863	120	44.6916
2021-03-05	C04	ECA369	A	2	0.17	2022-01-06	sago-2	OK	45.8	916	50.1	41.6	439	11048	293	7311	146	3737	11487	0.636459	0.01271	269.412	50.0753
2021-03-05	D04	ECA369	A	2	0.17	2022-01-06	sago-2	OK	31.1	622	34.5	27.8	332	12376	180	6234	152	6142	12708	0.490557	0.011961	182.941	41.0132
2021-03-05	A09	ECA369	B	1	0.17	2022-01-06	sago-2	Manual	43.4	868	47.5	39.3	437	11630	225	5919	212	5711	12067	0.490511	0.0175686	255.294	27.9198
2021-03-05	B09	ECA369	B	1	0.17	2022-01-06	sago-2	OK	50.4	1008	54.7	46.1	525	12002	282	6495	243	5507	12527	0.51848	0.0193981	296.471	26.7284
2021-03-05	C09	ECA369	B	2	0.17	2022-01-06	sago-2	OK	48.2	964	52.7	43.8	450	10759	224	4758	226	6001	11209	0.42448	0.0201624	283.529	21.0531
2021-03-05	D09	ECA369	B	2	0.17	2022-01-06	sago-2	OK	61.4	1228	66.2	56.7	638	11900	349	6384	289	5516	12538	0.509172	0.0230499	361.176	22.09
2021-03-05	E04	EG4348	A	1	0.17	2022-01-06	ppw-1	OK	950	19000	972	928	7410	5969	581	6829	463	5506	13379	0.510427	0.0346065	5588.24	14.7495
2021-03-05	F04	EG4348	A	1	0.17	2022-01-06	ppw-1	OK	829	16580	850	809	6533	6386	412	6121	407	5979	12919	0.473798	0.031504	4876.47	15.0393
2021-03-05	G04	EG4348	A	2	0.17	2022-01-06	ppw-1	Manual	853	17060	877	830	5156	4840	303	4853	294	4546	9996	0.485494	0.0294118	5017.65	16.5068
2021-03-05	H04	EG4348	A	2	0.17	2022-01-06	ppw-1	OK	728	14560	749	708	5113	5964	295	4818	343	5621	11077	0.434955	0.0309651	4282.35	14.0466
2021-03-05	E09	EG4348	B	1	0.17	2022-01-06	ppw-1	OK	1038	20760	1063	1015	7637	5389	417	7220	297	5092	13026	0.554276	0.0228006	6105.88	24.3098
2021-03-05	F09	EG4348	B	1	0.17	2022-01-06	ppw-1	OK	847	16940	868	827	6641	6297	335	6306	275	6022	12938	0.487401	0.0212552	4982.35	22.9309
2021-03-05	G09	EG4348	B	2	0.17	2022-01-06	ppw-1	Manual	795	15900	818	772	4911	5089	85	4826	73	5016	10000	0.4826	0.0073	4676.47	66.1096
2021-03-05	H09	EG4348	B	2	0.17	2022-01-06	ppw-1	OK	685	13700	705	666	4863	6155	76	4787	71	6084	11018	0.434471	0.006444	4029.41	67.4225
2021-03-05	E04	EG4348	A	1	0.17	2022-01-06	sago-2	OK	96	1920	101	90	1044	12335	581	6829	463	5506	13379	0.510427	0.0346065	564.706	14.7495
2021-03-05	F04	EG4348	A	1	0.17	2022-01-06	sago-2	OK	77	1540	82	72	819	12100	412	6121	407	5979	12919	0.473798	0.031504	452.941	15.0393
2021-03-05	G04	EG4348	A	2	0.17	2022-01-06	sago-2	Manual	72	1440	78	67	597	9399	303	4853	294	4546	9996	0.485494	0.0294118	423.529	16.5068
2021-03-05	H04	EG4348	A	2	0.17	2022-01-06	sago-2	OK	70	1400	75	64	638	10439	295	4818	343	5621	11077	0.434955	0.0309651	411.765	14.0466
2021-03-05	E09	EG4348	B	1	0.17	2022-01-06	sago-2	OK	66.3	1326	71.2	61.5	714	12312	417	7220	297	5092	13026	0.554276	0.0228006	390	24.3098
2021-03-05	F09	EG4348	B	1	0.17	2022-01-06	sago-2	OK	56.8	1136	61.3	52.3	610	12328	335	6306	275	6022	12938	0.487401	0.0212552	334.118	22.9309
2021-03-05	G09	EG4348	B	2	0.17	2022-01-06	sago-2	Manual	18.7	374	21.7	15.8	158	9842	85	4826	73	5016	10000	0.4826	0.0073	110	66.1096
2021-03-05	H09	EG4348	B	2	0.17	2022-01-06	sago-2	OK	15.8	316	18.4	13.3	147	10871	76	4787	71	6084	11018	0.434471	0.006444	92.9412	67.4225
2021-03-05	A05	JU1088	A	1	0.17	2022-01-06	ppw-1	Manual	814	16280	838	790	4607	4620	287	4320	317	4303	9227	0.468191	0.0343557	4788.24	13.6278
2021-03-05	B05	JU1088	A	1	0.17	2022-01-06	ppw-1	Manual	342	6840	356	328	2297	6814	57	2240	216	6598	9111	0.245857	0.0237076	2011.76	10.3704
2021-03-05	C05	JU1088	A	2	0.17	2022-01-06	ppw-1	Manual	1194	23880	1226	1163	5995	3407	655	5340	348	3059	9402	0.567964	0.0370134	7023.53	15.3448
2021-03-05	D05	JU1088	A	2	0.17	2022-01-06	ppw-1	Manual	542	10840	561	523	3233	5527	177	3056	247	5280	8760	0.348858	0.0281963	3188.24	12.3725
2021-03-05	A10	JU1088	B	1	0.17	2022-01-06	ppw-1	OK	1362	27240	1394	1329	7532	3453	511	7021	220	3233	10985	0.639144	0.0200273	8011.76	31.9136
2021-03-05	B10	JU1088	B	1	0.17	2022-01-06	ppw-1	OK	1244	24880	1272	1216	8214	4373	531	7683	266	4107	12587	0.610392	0.0211329	7317.65	28.8835
2021-03-05	C10	JU1088	B	2	0.17	2022-01-06	ppw-1	OK	1242	24840	1271	1214	7922	4225	209	7713	112	4113	12147	0.634972	0.00922038	7305.88	68.8661
2021-03-05	D10	JU1088	B	2	0.17	2022-01-06	ppw-1	OK	1067	21340	1091	1043	8279	5607	192	8087	121	5486	13886	0.582385	0.00871381	6276.47	66.8347
2021-03-05	A05	JU1088	A	1	0.17	2022-01-06	sago-2	Manual	80	1600	86	73	604	8623	287	4320	317	4303	9227	0.468191	0.0343557	470.588	13.6278
2021-03-05	B05	JU1088	A	1	0.17	2022-01-06	sago-2	Manual	35.8	716	40	31.6	273	8838	57	2240	216	6598	9111	0.245857	0.0237076	210.588	10.3704
2021-03-05	C05	JU1088	A	2	0.17	2022-01-06	sago-2	Manual	133	2660	141	125	1003	8399	655	5340	348	3059	9402	0.567964	0.0370134	782.353	15.3448
2021-03-05	D05	JU1088	A	2	0.17	2022-01-06	sago-2	Manual	58	1160	64	53	424	8336	177	3056	247	5280	8760	0.348858	0.0281963	341.176	12.3725
2021-03-05	A10	JU1088	B	1	0.17	2022-01-06	sago-2	OK	81	1620	87	75	731	10254	511	7021	220	3233	10985	0.639144	0.0200273	476.471	31.9136
2021-03-05	B10	JU1088	B	1	0.17	2022-01-06	sago-2	OK	77	1540	82	72	797	11790	531	7683	266	4107	12587	0.610392	0.0211329	452.941	28.8835
2021-03-05	C10	JU1088	B	2	0.17	2022-01-06	sago-2	OK	31.5	630	35	28.1	321	11826	209	7713	112	4113	12147	0.634972	0.00922038	185.294	68.8661
2021-03-05	D10	JU1088	B	2	0.17	2022-01-06	sago-2	OK	26.8	536	29.8	23.9	313	13573	192	8087	121	5486	13886	0.582385	0.00871381	157.647	66.8347
2021-03-05	E05	JU1522	A	1	0.17	2022-01-06	ppw-1	Manual	759	15180	782	736	4209	4646	160	4049	188	4458	8855	0.457256	0.0212309	4464.71	21.5372
2021-03-05	F05	JU1522	A	1	0.17	2022-01-06	ppw-1	Manual	417	8340	433	402	2896	6805	68	2828	154	6651	9701	0.291516	0.0158747	2452.94	18.3636
2021-03-05	G05	JU1522	A	2	0.17	2022-01-06	ppw-1	Manual	654	13080	676	633	3592	4828	119	3473	193	4635	8420	0.41247	0.0229216	3847.06	17.9948
2021-03-05	H05	JU1522	A	2	0.17	2022-01-06	ppw-1	Manual	370	7400	387	353	1802	4879	46	1756	95	4784	6681	0.262835	0.0142194	2176.47	18.4842
2021-03-05	E10	JU1522	B	1	0.17	2022-01-06	ppw-1	OK	573	11460	588	558	5603	8937	99	5504	140	8797	14540	0.378542	0.00962861	3370.59	39.3143
2021-03-05	F10	JU1522	B	1	0.17	2022-01-06	ppw-1	OK	396	7920	410	382	3086	7713	41	3045	97	7616	10799	0.281971	0.00898231	2329.41	31.3918
2021-03-05	G10	JU1522	B	2	0.17	2022-01-06	ppw-1	OK	267	5340	276	257	2870	11283	37	2833	85	11198	14153	0.20017	0.00600579	1570.59	33.3294
2021-03-05	H10	JU1522	B	2	0.17	2022-01-06	ppw-1	OK	171	3420	180	162	1359	8677	40	1319	54	8623	10036	0.131427	0.00538063	1005.88	24.4259
2021-03-05	E05	JU1522	A	1	0.17	2022-01-06	sago-2	Manual	47.2	944	52.1	42.2	348	8507	160	4049	188	4458	8855	0.457256	0.0212309	277.647	21.5372
2021-03-05	F05	JU1522	A	1	0.17	2022-01-06	sago-2	Manual	27.2	544	30.8	23.7	222	9479	68	2828	154	6651	9701	0.291516	0.0158747	160	18.3636
2021-03-05	G05	JU1522	A	2	0.17	2022-01-06	sago-2	Manual	44.4	888	49.4	39.5	312	8108	119	3473	193	4635	8420	0.41247	0.0229216	261.176	17.9948
2021-03-05	H05	JU1522	A	2	0.17	2022-01-06	sago-2	Manual	25.1	502	29.2	21	141	6540	46	1756	95	4784	6681	0.262835	0.0142194	147.647	18.4842
2021-03-05	E10	JU1522	B	1	0.17	2022-01-06	sago-2	OK	19.5	390	22	17	239	14301	99	5504	140	8797	14540	0.378542	0.00962861	114.706	39.3143
2021-03-05	F10	JU1522	B	1	0.17	2022-01-06	sago-2	OK	15.1	302	17.7	12.6	138	10661	41	3045	97	7616	10799	0.281971	0.00898231	88.8235	31.3918
2021-03-05	G10	JU1522	B	2	0.17	2022-01-06	sago-2	OK	10.2	204	12	8.4	122	14031	37	2833	85	11198	14153	0.20017	0.00600579	60	33.3294
2021-03-05	H10	JU1522	B	2	0.17	2022-01-06	sago-2	OK	11.1	222	13.5	9	94	9942	40	1319	54	8623	10036	0.131427	0.00538063	65.2941	24.4259
2021-03-05	A03	KR314	A	1	0.17	2022-01-06	ppw-1	Manual	701	14020	720	683	5510	6760	108	5402	166	6594	12270	0.440261	0.0135289	4123.53	32.5422
2021-03-05	B03	KR314	A	1	0.17	2022-01-06	ppw-1	Manual	446	8920	461	431	3346	7263	44	3302	113	7150	10609	0.311245	0.0106513	2623.53	29.2212
2021-03-05	C03	KR314	A	2	0.17	2022-01-06	ppw-1	Manual	1069	21380	1097	1042	6313	4261	164	6149	105	4156	10574	0.581521	0.00993002	6288.24	58.5619
2021-03-05	D03	KR314	A	2	0.17	2022-01-06	ppw-1	OK	955	19100	979	932	6515	5202	160	6355	129	5073	11717	0.542374	0.0110096	5617.65	49.2636
2021-03-05	A08	KR314	B	1	0.17	2022-01-06	ppw-1	Manual	482	9640	501	464	2764	5452	155	2609	331	5121	8216	0.317551	0.0402872	2835.29	7.88218
2021-03-05	B08	KR314	B	1	0.17	2022-01-06	ppw-1	Manual	415	8300	431	399	2552	6040	124	2428	318	5722	8592	0.282588	0.0370112	2441.18	7.63522
2021-03-05	C08	KR314	B	2	0.17	2022-01-06	ppw-1	Manual	710	14200	731	689	4604	5557	289	4315	382	5175	10161	0.424663	0.0375947	4176.47	11.2958
2021-03-05	D08	KR314	B	2	0.17	2022-01-06	ppw-1	Manual	641	12820	662	619	3525	4870	218	3307	311	4559	8395	0.393925	0.0370459	3770.59	10.6334
2021-03-05	A03	KR314	A	1	0.17	2022-01-06	sago-2	Manual	26.6	532	29.7	23.4	274	11996	108	5402	166	6594	12270	0.440261	0.0135289	156.471	32.5422
2021-03-05	B03	KR314	A	1	0.17	2022-01-06	sago-2	Manual	17.5	350	20.3	14.8	157	10452	44	3302	113	7150	10609	0.311245	0.0106513	102.941	29.2212
2021-03-05	C03	KR314	A	2	0.17	2022-01-06	sago-2	Manual	30.3	606	33.9	26.7	269	10305	164	6149	105	4156	10574	0.581521	0.00993002	178.235	58.5619
2021-03-05	D03	KR314	A	2	0.17	2022-01-06	sago-2	OK	29.4	588	32.8	26	289	11428	160	6355	129	5073	11717	0.542374	0.0110096	172.941	49.2636
2021-03-05	A08	KR314	B	1	0.17	2022-01-06	sago-2	Manual	72	1440	78	65	486	7730	155	2609	331	5121	8216	0.317551	0.0402872	423.529	7.88218
2021-03-05	B08	KR314	B	1	0.17	2022-01-06	sago-2	Manual	62	1240	68	56	442	8150	124	2428	318	5722	8592	0.282588	0.0370112	364.706	7.63522
2021-03-05	C08	KR314	B	2	0.17	2022-01-06	sago-2	Manual	80	1600	86	74	671	9490	289	4315	382	5175	10161	0.424663	0.0375947	470.588	11.2958
2021-03-05	D08	KR314	B	2	0.17	2022-01-06	sago-2	Manual	77	1540	83	70	529	7866	218	3307	311	4559	8395	0.393925	0.0370459	452.941	10.6334
2021-03-05	A01	N2	A	1	0.17	2022-01-06	ppw-1	OK	1006	20120	1032	980	6226	4609	149	6077	104	4505	10835	0.560868	0.00959852	5917.65	58.4327
2021-03-05	B01	N2	A	1	0.17	2022-01-06	ppw-1	Manual	619	12380	637	602	4797	6921	56	4741	89	6832	11718	0.404591	0.00759515	3641.18	53.2697
2021-03-05	C01	N2	A	2	0.17	2022-01-06	ppw-1	Manual	1149	22980	1176	1123	7744	4675	158	7586	94	4581	12419	0.610838	0.00756905	6758.82	80.7021
2021-03-05	D01	N2	A	2	0.17	2022-01-06	ppw-1	Manual	820	16400	842	799	5810	5764	82	5728	89	5675	11574	0.494902	0.00768965	4823.53	64.3596
2021-03-05	A06	N2	B	1	0.17	2022-01-06	ppw-1	Manual	1121	22420	1152	1091	5549	3482	245	5304	167	3315	9031	0.58731	0.0184919	6594.12	31.7605
2021-03-05	B06	N2	B	1	0.17	2022-01-06	ppw-1	Manual	950	19000	977	924	5209	4194	193	5016	149	4045	9403	0.533447	0.015846	5588.24	33.6644
2021-03-05	C06	N2	B	2	0.17	2022-01-06	ppw-1	Manual	1117	22340	1149	1086	5283	3333	205	5078	139	3194	8616	0.589369	0.0161328	6570.59	36.5324
2021-03-05	D06	N2	B	2	0.17	2022-01-06	ppw-1	Manual	826	16520	851	802	4626	4543	128	4498	141	4402	9169	0.490566	0.0153779	4858.82	31.9007
2021-03-05	A01	N2	A	1	0.17	2022-01-06	sago-2	OK	27.8	556	31.2	24.4	253	10582	149	6077	104	4505	10835	0.560868	0.00959852	163.529	58.4327
2021-03-05	B01	N2	A	1	0.17	2022-01-06	sago-2	Manual	14.6	292	17	12.3	145	11573	56	4741	89	6832	11718	0.404591	0.00759515	85.8824	53.2697
2021-03-05	C01	N2	A	2	0.17	2022-01-06	sago-2	Manual	24.1	482	27.1	21.1	252	12167	158	7586	94	4581	12419	0.610838	0.00756905	141.765	80.7021
2021-03-05	D01	N2	A	2	0.17	2022-01-06	sago-2	Manual	17.5	350	20.1	14.9	171	11403	82	5728	89	5675	11574	0.494902	0.00768965	102.941	64.3596
2021-03-05	A06	N2	B	1	0.17	2022-01-06	sago-2	Manual	55	1100	60	50	412	8619	245	5304	167	3315	9031	0.58731	0.0184919	323.529	31.7605
2021-03-05	B06	N2	B	1	0.17	2022-01-06	sago-2	Manual	43.6	872	48.2	39	342	9061	193	5016	149	4045	9403	0.533447	0.015846	256.471	33.6644
2021-03-05	C06	N2	B	2	0.17	2022-01-06	sago-2	Manual	48	960	53	43	344	8272	205	5078	139	3194	8616	0.589369	0.0161328	282.353	36.5324
2021-03-05	D06	N2	B	2	0.17	2022-01-06	sago-2	Manual	35	700	39.2	30.9	269	8900	128	4498	141	4402	9169	0.490566	0.0153779	205.882	31.9007
2021-03-05	E03	QX1211	A	1	0.17	2022-01-06	ppw-1	OK	991	19820	1018	966	5942	4492	619	5323	481	4011	10434	0.510159	0.0460993	5829.41	11.0665
2021-03-05	F03	QX1211	A	1	0.17	2022-01-06	ppw-1	Manual	863	17260	890	836	4177	3860	405	3772	354	3506	8037	0.469329	0.0440463	5076.47	10.6554
2021-03-05	G03	QX1211	A	2	0.17	2022-01-06	ppw-1	OK	1229	24580	1258	1201	8070	4379	1008	7062	567	3812	12449	0.567274	0.0455458	7229.41	12.455
2021-03-05	H03	QX1211	A	2	0.17	2022-01-06	ppw-1	OK	963	19260	987	939	6652	5251	631	6021	500	4751	11903	0.505839	0.0420062	5664.71	12.042
2021-03-05	E08	QX1211	B	1	0.17	2022-01-06	ppw-1	Manual	867	17340	892	843	4900	4495	437	4463	434	4061	9395	0.47504	0.0461948	5100	10.2834
2021-03-05	F08	QX1211	B	1	0.17	2022-01-06	ppw-1	Manual	755	15100	784	726	2742	3050	251	2491	261	2789	5792	0.430076	0.0450622	4441.18	9.54406
2021-03-05	G08	QX1211	B	2	0.17	2022-01-06	ppw-1	Manual	809	16180	834	784	4168	4213	400	3768	445	3768	8381	0.449588	0.0530963	4758.82	8.46742
2021-03-05	H08	QX1211	B	2	0.17	2022-01-06	ppw-1	Manual	670	13400	695	647	3061	3985	291	2770	380	3605	7046	0.393131	0.0539313	3941.18	7.28947
2021-03-05	E03	QX1211	A	1	0.17	2022-01-06	sago-2	OK	131	2620	139	123	1100	9334	619	5323	481	4011	10434	0.510159	0.0460993	770.588	11.0665
2021-03-05	F03	QX1211	A	1	0.17	2022-01-06	sago-2	Manual	117	2340	125	108	759	7278	405	3772	354	3506	8037	0.469329	0.0440463	688.235	10.6554
2021-03-05	G03	QX1211	A	2	0.17	2022-01-06	sago-2	OK	159	3180	167	151	1575	10874	1008	7062	567	3812	12449	0.567274	0.0455458	935.294	12.455
2021-03-05	H03	QX1211	A	2	0.17	2022-01-06	sago-2	OK	117	2340	124	111	1131	10772	631	6021	500	4751	11903	0.505839	0.0420062	688.235	12.042
2021-03-05	E08	QX1211	B	1	0.17	2022-01-06	sago-2	Manual	114	2280	122	107	871	8524	437	4463	434	4061	9395	0.47504	0.0461948	670.588	10.2834
2021-03-05	F08	QX1211	B	1	0.17	2022-01-06	sago-2	Manual	109	2180	118	99	512	5280	251	2491	261	2789	5792	0.430076	0.0450622	641.176	9.54406
2021-03-05	G08	QX1211	B	2	0.17	2022-01-06	sago-2	Manual	125	2500	133	117	845	7536	400	3768	445	3768	8381	0.449588	0.0530963	735.294	8.46742
2021-03-05	H08	QX1211	B	2	0.17	2022-01-06	sago-2	Manual	118	2360	127	109	671	6375	291	2770	380	3605	7046	0.393131	0.0539313	694.118	7.28947

## Sheet: RNAi GFP (figS3)
strain	treatment	batch	worm_age	imageID	wormID	net_intensity
ECA369	neg_contr	February	6hr	1	1	43419680
ECA369	neg_contr	February	6hr	2	1	36946330
ECA369	neg_contr	February	6hr	3	1	31518934
ECA369	neg_contr	February	6hr	4	1	36836680
ECA369	neg_contr	February	6hr	5	1	56410310
ECA369	neg_contr	February	6hr	6	1	26268720
ECA369	neg_contr	February	6hr	7	1	52063236
ECA369	neg_contr	February	6hr	7	2	43206248
ECA369	neg_contr	February	6hr	7	3	50243339
ECA369	neg_contr	February	6hr	8	1	38398723
ECA369	neg_contr	February	6hr	8	2	47834741
ECA369	neg_contr	February	6hr	8	3	67957739
ECA369	neg_contr	February	6hr	9	1	34242893
ECA369	neg_contr	February	6hr	9	2	9071727
ECA369	neg_contr	February	6hr	10	1	39576000
ECA369	gfp_rnai	February	6hr	2	1	21282089
ECA369	gfp_rnai	February	6hr	3	1	6401762
ECA369	gfp_rnai	February	6hr	4	1	26870275
ECA369	gfp_rnai	February	6hr	4	2	17438281
ECA369	gfp_rnai	February	6hr	5	1	7427707
ECA369	gfp_rnai	February	6hr	6	1	10149480
ECA369	gfp_rnai	February	6hr	7	1	14483844
ECA369	gfp_rnai	February	6hr	7	2	11654768
ECA369	gfp_rnai	February	6hr	8	1	11219509
ECA369	gfp_rnai	February	6hr	8	2	2289377
ECA369	gfp_rnai	February	6hr	9	1	14505496
ECA369	gfp_rnai	February	6hr	10	1	12493878
ECA369	gfp_rnai	February	6hr	10	2	16469395
ECA369	gfp_rnai	February	6hr	11	1	11842425
CB4856	neg_contr	February	6hr	1	1	25338696
CB4856	neg_contr	February	6hr	2	1	22015517
CB4856	neg_contr	February	6hr	3	1	44479265
CB4856	neg_contr	February	6hr	4	1	60708285
CB4856	neg_contr	February	6hr	5	1	43706483
CB4856	neg_contr	February	6hr	6	1	41472177
CB4856	neg_contr	February	6hr	6	1	12941602
CB4856	neg_contr	February	6hr	7	1	24695055
CB4856	neg_contr	February	6hr	8	1	20364375
CB4856	neg_contr	February	6hr	8	2	35186191
CB4856	neg_contr	February	6hr	8	3	16221704
CB4856	neg_contr	February	6hr	9	1	46752809
CB4856	gfp_rnai	February	6hr	1	1	16188205
CB4856	gfp_rnai	February	6hr	1	2	17550250
CB4856	gfp_rnai	February	6hr	1	3	50290358
CB4856	gfp_rnai	February	6hr	3	1	38073470
CB4856	gfp_rnai	February	6hr	4	1	27681124
CB4856	gfp_rnai	February	6hr	5	1	29486796
CB4856	gfp_rnai	February	6hr	6	1	25851071
CB4856	gfp_rnai	February	6hr	6	2	21442778
CB4856	gfp_rnai	February	6hr	9	1	19770168
CB4856	gfp_rnai	February	6hr	10	1	31028527
CB4856	gfp_rnai	February	6hr	10	2	11527501
N2	neg_contr	February	6hr	1	1	11270452
N2	neg_contr	February	6hr	2	1	16222986
N2	neg_contr	February	6hr	3	1	43495377
N2	neg_contr	February	6hr	4	1	14412636
N2	neg_contr	February	6hr	5	1	31567690
N2	neg_contr	February	6hr	6	1	26928525
N2	neg_contr	February	6hr	7	1	38440318
N2	neg_contr	February	6hr	8	1	44547996
N2	neg_contr	February	6hr	9	1	54749620
N2	neg_contr	February	6hr	10	1	59527493
N2	gfp_rnai	February	6hr	1	1	1944165
N2	gfp_rnai	February	6hr	1	1	6392644
N2	gfp_rnai	February	6hr	2	1	16966918
N2	gfp_rnai	February	6hr	3	1	14284483
N2	gfp_rnai	February	6hr	3	1	11974154
N2	gfp_rnai	February	6hr	4	1	9773469
N2	gfp_rnai	February	6hr	4	2	3171805
N2	gfp_rnai	February	6hr	5	1	10799883
N2	gfp_rnai	February	6hr	5	2	7740874
N2	gfp_rnai	February	6hr	5	3	3875573
N2	gfp_rnai	February	6hr	6	1	7986269
N2	gfp_rnai	February	6hr	7	1	-218117
N2	gfp_rnai	February	6hr	8	1	-1495435
N2	gfp_rnai	February	6hr	8	2	-4094356
N2	gfp_rnai	February	6hr	9	1	9572167
N2	gfp_rnai	February	6hr	9	2	4464890
N2	gfp_rnai	February	6hr	10	1	11473570
N2	gfp_rnai	February	6hr	10	2	6974705
N2	gfp_rnai	February	6hr	11	1	8590297
QX1211	neg_contr	February	6hr	1	1	19536915
QX1211	neg_contr	February	6hr	2	1	2608378
QX1211	neg_contr	February	6hr	3	1	13395726
QX1211	neg_contr	February	6hr	3	2	36485624
QX1211	neg_contr	February	6hr	4	1	14159116
QX1211	neg_contr	February	6hr	5	1	27263736
QX1211	neg_contr	February	6hr	6	1	23879004
QX1211	neg_contr	February	6hr	6	1	48441011
QX1211	neg_contr	February	6hr	7	1	38476031
QX1211	neg_contr	February	6hr	8	1	153319
QX1211	neg_contr	February	6hr	9	1	34847631
QX1211	neg_contr	February	6hr	10	1	40018902
QX1211	neg_contr	February	6hr	12	1	13869991
QX1211	neg_contr	February	6hr	12	2	22263430
QX1211	neg_contr	February	6hr	13	1	495077
QX1211	gfp_rnai	February	6hr	1	1	16589758
QX1211	gfp_rnai	February	6hr	1	2	13324269
QX1211	gfp_rnai	February	6hr	4	1	13386105
QX1211	gfp_rnai	February	6hr	5	1	1305411
QX1211	gfp_rnai	February	6hr	8	1	39199285
QX1211	gfp_rnai	February	6hr	9	1	8002268
QX1211	gfp_rnai	February	6hr	11	1	7901131
QX1211	gfp_rnai	February	6hr	21	1	7504693
QX1211	gfp_rnai	February	6hr	21	21	17625327
QX1211	gfp_rnai	February	6hr	22	1	26606366
QX1211	gfp_rnai	February	6hr	22	2	10137550
QX1211	gfp_rnai	February	6hr	23	1	2046275
QX1211	gfp_rnai	February	6hr	25	1	22149477
QX1211	gfp_rnai	February	6hr	26	1	41329092
QX1211	gfp_rnai	February	6hr	27	1	24400690
QX1211	gfp_rnai	February	6hr	28	1	32703910
QX1211	gfp_rnai	February	6hr	29	1	19494586
QX1211	gfp_rnai	February	6hr	29	2	13448852
QX1211	gfp_rnai	February	6hr	30	1	42502937
QX1211	gfp_rnai	February	6hr	31	1	27878722
QX1211	gfp_rnai	February	6hr	31	2	28569746
QX1211	gfp_rnai	February	6hr	32	1	40544042
QX1211	gfp_rnai	February	6hr	34	1	33836583
QX1211	gfp_rnai	February	6hr	34	2	27057889
QX1211	gfp_rnai	February	6hr	36	1	20123716
QX1211	gfp_rnai	February	6hr	37	1	36635154
QX1211	gfp_rnai	February	6hr	37	2	40087094
QX1211	gfp_rnai	February	6hr	37	3	27573958
QX1211	gfp_rnai	February	6hr	38	1	24463642
QX1211	gfp_rnai	February	6hr	39	1	16674998
N2	gfp_rnai	February	24hr	1	1	13479802
N2	gfp_rnai	February	24hr	2	1	8604862
N2	gfp_rnai	February	24hr	3	1	178695
N2	gfp_rnai	February	24hr	4	1	10156292
N2	gfp_rnai	February	24hr	5	1	-8146030
N2	gfp_rnai	February	24hr	6	1	7152887
N2	gfp_rnai	February	24hr	7	1	3958579
N2	gfp_rnai	February	24hr	8	1	6792466
N2	gfp_rnai	February	24hr	8	1	11653890
N2	gfp_rnai	February	24hr	9	1	5139501
N2	gfp_rnai	February	24hr	10	1	-469936
N2	gfp_rnai	February	24hr	11	1	-739007
N2	gfp_rnai	February	24hr	12	1	6785265
N2	gfp_rnai	February	24hr	13	1	-11901288
N2	neg_contr	February	24hr	1	1	69273451
N2	neg_contr	February	24hr	2	1	60845305
N2	neg_contr	February	24hr	3	1	103302425
N2	neg_contr	February	24hr	4	1	71778529
N2	neg_contr	February	24hr	5	1	66658633
N2	neg_contr	February	24hr	6	1	88146599
N2	neg_contr	February	24hr	6	2	31600884
N2	neg_contr	February	24hr	7	1	82210368
CB4856	gfp_rnai	February	24hr	1	1	23788009
CB4856	gfp_rnai	February	24hr	1	2	17746301
CB4856	gfp_rnai	February	24hr	2	1	22480686
CB4856	gfp_rnai	February	24hr	3	1	13406460
CB4856	gfp_rnai	February	24hr	5	1	47745544
CB4856	gfp_rnai	February	24hr	5	2	39091366
CB4856	gfp_rnai	February	24hr	5	3	14238393
CB4856	gfp_rnai	February	24hr	7	1	30157210
CB4856	gfp_rnai	February	24hr	21	1	47636290
CB4856	gfp_rnai	February	24hr	61	1	35564149
CB4856	gfp_rnai	February	24hr	61	2	64743221
CB4856	gfp_rnai	February	24hr	62	1	46074394
CB4856	gfp_rnai	February	24hr	62	2	67576059
CB4856	gfp_rnai	February	24hr	62	3	31842815
CB4856	gfp_rnai	February	24hr	63	1	24993225
CB4856	gfp_rnai	February	24hr	64	1	6967168
CB4856	gfp_rnai	February	24hr	64	2	8959518
CB4856	gfp_rnai	February	24hr	81	1	21821906
CB4856	gfp_rnai	February	24hr	82	1	39225127
CB4856	gfp_rnai	February	24hr	82	2	16164112
CB4856	gfp_rnai	February	24hr	83	1	6659710
CB4856	gfp_rnai	February	24hr	84	1	-1824577
CB4856	gfp_rnai	February	24hr	85	1	35677366
CB4856	gfp_rnai	February	24hr	91	1	11443656
CB4856	gfp_rnai	February	24hr	91	2	5840675
CB4856	gfp_rnai	February	24hr	92	1	10991720
CB4856	gfp_rnai	February	24hr	93	1	65358505
CB4856	gfp_rnai	February	24hr	93	2	22010237
CB4856	gfp_rnai	February	24hr	93	3	19520430
CB4856	gfp_rnai	February	24hr	94	1	7855106
CB4856	gfp_rnai	February	24hr	95	1	40265191
CB4856	gfp_rnai	February	24hr	95	2	10814860
CB4856	gfp_rnai	February	24hr	96	1	52443137
CB4856	gfp_rnai	February	24hr	96	2	32361516
CB4856	gfp_rnai	February	24hr	97	1	23371009
CB4856	gfp_rnai	February	24hr	97	2	9787042
CB4856	gfp_rnai	February	24hr	98	1	9488083
CB4856	gfp_rnai	February	24hr	99	1	9324373
CB4856	gfp_rnai	February	24hr	100	1	36357082
CB4856	gfp_rnai	February	24hr	101	1	46542157
CB4856	gfp_rnai	February	24hr	102	1	22105238
CB4856	gfp_rnai	February	24hr	102	2	19697915
CB4856	gfp_rnai	February	24hr	103	1	14740166
CB4856	gfp_rnai	February	24hr	104	1	36673213
CB4856	gfp_rnai	February	24hr	105	1	29990674
CB4856	gfp_rnai	February	24hr	105	2	31633241
CB4856	gfp_rnai	February	24hr	106	1	45268745
CB4856	gfp_rnai	February	24hr	106	2	35502779
CB4856	gfp_rnai	February	24hr	106	3	42537079
CB4856	gfp_rnai	February	24hr	107	1	43163293
CB4856	gfp_rnai	February	24hr	107	2	26047002
CB4856	gfp_rnai	February	24hr	108	1	13852570
CB4856	gfp_rnai	February	24hr	109	1	36887005
CB4856	gfp_rnai	February	24hr	110	1	14844446
CB4856	gfp_rnai	February	24hr	110	2	3832065
CB4856	gfp_rnai	February	24hr	111	1	-2471572
CB4856	gfp_rnai	February	24hr	112	1	19445867
CB4856	gfp_rnai	February	24hr	113	1	41033880
CB4856	gfp_rnai	February	24hr	113	2	27284135
CB4856	gfp_rnai	February	24hr	114	1	21734142
CB4856	gfp_rnai	February	24hr	115	1	20069077
CB4856	gfp_rnai	February	24hr	116	1	40728085
CB4856	neg_contr	February	24hr	1	1	80712948
CB4856	neg_contr	February	24hr	1	2	108342155
CB4856	neg_contr	February	24hr	2	1	58058893
CB4856	neg_contr	February	24hr	3	1	59570818
CB4856	neg_contr	February	24hr	3	2	52886653
CB4856	neg_contr	February	24hr	4	1	67496979
CB4856	neg_contr	February	24hr	5	1	56210030
CB4856	neg_contr	February	24hr	5	2	82247928
CB4856	neg_contr	February	24hr	6	1	83178657
CB4856	neg_contr	February	24hr	7	1	78270402
CB4856	neg_contr	February	24hr	8	1	57056728
QX1211	gfp_rnai	February	24hr	1	1	63492431
QX1211	gfp_rnai	February	24hr	2	1	49763815
QX1211	gfp_rnai	February	24hr	2	2	72046363
QX1211	gfp_rnai	February	24hr	3	1	69064445
QX1211	gfp_rnai	February	24hr	4	1	84985103
QX1211	gfp_rnai	February	24hr	4	2	92766031
QX1211	gfp_rnai	February	24hr	5	1	75391444
QX1211	gfp_rnai	February	24hr	6	1	69351156
QX1211	gfp_rnai	February	24hr	6	2	51219269
QX1211	gfp_rnai	February	24hr	7	1	56085299
QX1211	gfp_rnai	February	24hr	7	2	90628701
QX1211	gfp_rnai	February	24hr	8	1	85570736
QX1211	gfp_rnai	February	24hr	9	1	66029987
QX1211	gfp_rnai	February	24hr	10	1	55715446
QX1211	gfp_rnai	February	24hr	11	1	55934882
QX1211	gfp_rnai	February	24hr	11	2	42283673
QX1211	gfp_rnai	February	24hr	12	1	114551769
QX1211	gfp_rnai	February	24hr	12	2	60063808
QX1211	gfp_rnai	February	24hr	13	1	44246562
QX1211	neg_contr	February	24hr	1	1	71932304
QX1211	neg_contr	February	24hr	2	1	69672751
QX1211	neg_contr	February	24hr	3	1	69336776
QX1211	neg_contr	February	24hr	3	2	48007916
QX1211	neg_contr	February	24hr	4	1	54049379
QX1211	neg_contr	February	24hr	4	2	65549077
QX1211	neg_contr	February	24hr	5	1	37284538
QX1211	neg_contr	February	24hr	5	2	68443272
QX1211	neg_contr	February	24hr	6	1	67446769
QX1211	neg_contr	February	24hr	6	2	97376071
QX1211	neg_contr	February	24hr	6	3	103074779
QX1211	neg_contr	February	24hr	7	1	54004045
QX1211	neg_contr	February	24hr	8	1	54109977
QX1211	neg_contr	February	24hr	8	2	66597321
QX1211	neg_contr	February	24hr	8	3	108415430
QX1211	neg_contr	February	24hr	8	4	95461160
QX1211	neg_contr	February	24hr	8	5	117294353
QX1211	neg_contr	February	24hr	9	1	87676714
QX1211	neg_contr	February	24hr	9	2	100877885
QX1211	neg_contr	February	24hr	9	3	87284022
QX1211	neg_contr	February	24hr	10	1	90467883
QX1211	neg_contr	February	24hr	11	1	77131373
QX1211	neg_contr	February	24hr	12	1	54381399
ECA369	gfp_rnai	February	24hr	1	1	18123401
ECA369	gfp_rnai	February	24hr	1	2	14675526
ECA369	gfp_rnai	February	24hr	2	1	15144412
ECA369	gfp_rnai	February	24hr	3	1	13640087
ECA369	gfp_rnai	February	24hr	4	1	29092011
ECA369	gfp_rnai	February	24hr	5	1	22027885
ECA369	gfp_rnai	February	24hr	5	2	25342349
ECA369	gfp_rnai	February	24hr	5	3	547139
ECA369	gfp_rnai	February	24hr	6	1	27409756
ECA369	gfp_rnai	February	24hr	6	2	26683178
ECA369	gfp_rnai	February	24hr	7	1	6714685
ECA369	gfp_rnai	February	24hr	8	1	14659009
ECA369	gfp_rnai	February	24hr	9	1	25179689
ECA369	gfp_rnai	February	24hr	10	1	20639052
ECA369	gfp_rnai	February	24hr	11	1	27067163
ECA369	gfp_rnai	February	24hr	12	1	5009173
ECA369	neg_contr	February	24hr	1	1	65257476
ECA369	neg_contr	February	24hr	2	1	68950608
ECA369	neg_contr	February	24hr	3	1	78018171
ECA369	neg_contr	February	24hr	4	1	110076638
ECA369	neg_contr	February	24hr	4	2	81753558
ECA369	neg_contr	February	24hr	5	1	134917660
ECA369	neg_contr	February	24hr	6	1	77579460
ECA369	neg_contr	February	24hr	7	1	75281093
ECA369	neg_contr	February	24hr	8	1	72933053
ECA369	neg_contr	February	24hr	9	1	152452593
ECA369	neg_contr	February	24hr	9	2	47456262
ECA369	neg_contr	February	24hr	10	1	80371613
ECA369	neg_contr	February	24hr	10	2	188567896
ECA369	neg_contr	February	24hr	10	3	79416698
ECA369	neg_contr	February	24hr	11	1	84472970
ECA369	neg_contr	February	24hr	11	2	76730551
ECA369	neg_contr	February	48hr	1	1	180005956
ECA369	neg_contr	February	48hr	2	1	162221045
ECA369	neg_contr	February	48hr	3	1	117748283
ECA369	neg_contr	February	48hr	4	1	128917187
ECA369	neg_contr	February	48hr	4	2	144881214
ECA369	neg_contr	February	48hr	5	1	101672299
ECA369	neg_contr	February	48hr	5	2	126809171
ECA369	neg_contr	February	48hr	5	3	132199310
ECA369	neg_contr	February	48hr	6	1	191036365
ECA369	neg_contr	February	48hr	6	2	159992444
ECA369	neg_contr	February	48hr	7	1	120056060
ECA369	neg_contr	February	48hr	7	2	109444521
ECA369	neg_contr	February	48hr	8	1	125976504
ECA369	neg_contr	February	48hr	9	1	126166084
ECA369	neg_contr	February	48hr	10	1	206265170
ECA369	neg_contr	February	48hr	11	1	183951018
ECA369	neg_contr	February	48hr	12	1	200652261
ECA369	gfp_rnai	February	48hr	1	1	50099980
ECA369	gfp_rnai	February	48hr	2	1	59071124
ECA369	gfp_rnai	February	48hr	3	1	70351250
ECA369	gfp_rnai	February	48hr	4	1	78227144
ECA369	gfp_rnai	February	48hr	5	1	110348052
ECA369	gfp_rnai	February	48hr	6	1	106452935
ECA369	gfp_rnai	February	48hr	6	2	112392304
ECA369	gfp_rnai	February	48hr	7	1	90380636
ECA369	gfp_rnai	February	48hr	7	2	92276829
ECA369	gfp_rnai	February	48hr	8	1	85471963
ECA369	gfp_rnai	February	48hr	9	1	82795528
ECA369	gfp_rnai	February	48hr	9	2	61959820
ECA369	gfp_rnai	February	48hr	10	1	105681169
ECA369	gfp_rnai	February	48hr	10	2	92176018
ECA369	gfp_rnai	February	48hr	11	1	94398887
ECA369	gfp_rnai	February	48hr	12	1	65718329
ECA369	gfp_rnai	February	48hr	13	1	92474480
ECA369	gfp_rnai	February	48hr	13	2	91560406
ECA369	gfp_rnai	February	48hr	14	1	116114907
ECA369	gfp_rnai	February	48hr	15	1	105222163
ECA369	gfp_rnai	February	48hr	15	2	81381420
ECA369	gfp_rnai	February	48hr	16	1	111596968
ECA369	gfp_rnai	February	48hr	17	1	85004249
ECA369	gfp_rnai	February	48hr	17	2	98169504
ECA369	gfp_rnai	February	48hr	17	3	70709993
ECA369	gfp_rnai	February	48hr	18	1	101307932
ECA369	gfp_rnai	February	48hr	18	2	67137217
ECA369	gfp_rnai	February	48hr	18	3	70877605
CB4856	neg_contr	February	48hr	1	1	132425007
CB4856	neg_contr	February	48hr	1	2	70044537
CB4856	neg_contr	February	48hr	2	1	77456693
CB4856	neg_contr	February	48hr	3	1	107444413
CB4856	neg_contr	February	48hr	4	1	111937183
CB4856	neg_contr	February	48hr	5	1	90413875
CB4856	neg_contr	February	48hr	6	1	143835201
CB4856	neg_contr	February	48hr	7	1	81557991
CB4856	neg_contr	February	48hr	8	1	66007192
CB4856	neg_contr	February	48hr	9	1	95985793
CB4856	neg_contr	February	48hr	10	1	131434926
CB4856	neg_contr	February	48hr	11	1	101415077
CB4856	neg_contr	February	48hr	12	1	119531751
CB4856	neg_contr	February	48hr	13	1	98948047
CB4856	neg_contr	February	48hr	14	1	140409661
CB4856	neg_contr	February	48hr	15	1	91744530
CB4856	gfp_rnai	February	48hr	1	1	77124862
CB4856	gfp_rnai	February	48hr	2	1	54003759
CB4856	gfp_rnai	February	48hr	3	1	38296952
CB4856	gfp_rnai	February	48hr	4	1	67944008
CB4856	gfp_rnai	February	48hr	5	1	38595984
CB4856	gfp_rnai	February	48hr	6	1	77360867
CB4856	gfp_rnai	February	48hr	7	1	34858350
CB4856	gfp_rnai	February	48hr	7	2	31286445
CB4856	gfp_rnai	February	48hr	8	1	81158445
CB4856	gfp_rnai	February	48hr	9	1	39306342
CB4856	gfp_rnai	February	48hr	10	1	1128785
CB4856	gfp_rnai	February	48hr	10	2	23191516
CB4856	gfp_rnai	February	48hr	11	1	59643393
CB4856	gfp_rnai	February	48hr	13	1	44036539
CB4856	gfp_rnai	February	48hr	14	1	53286666
CB4856	gfp_rnai	February	48hr	14	2	24035784
CB4856	gfp_rnai	February	48hr	15	1	72332841
CB4856	gfp_rnai	February	48hr	16	1	47901214
CB4856	gfp_rnai	February	48hr	17	1	89389289
CB4856	gfp_rnai	February	48hr	18	1	28547090
CB4856	gfp_rnai	February	48hr	19	1	93454110
CB4856	gfp_rnai	February	48hr	20	1	27473588
CB4856	gfp_rnai	February	48hr	21	1	53456570
CB4856	gfp_rnai	February	48hr	22	1	40209534
CB4856	gfp_rnai	February	48hr	23	1	38173394
CB4856	gfp_rnai	February	48hr	23	2	41613239
N2	neg_contr	February	48hr	1	1	115694404
N2	neg_contr	February	48hr	2	1	136749841
N2	neg_contr	February	48hr	21	1	87185150
N2	neg_contr	February	48hr	22	1	83182477
N2	neg_contr	February	48hr	23	1	83579412
N2	neg_contr	February	48hr	24	1	73044304
N2	neg_contr	February	48hr	25	1	110726523
N2	neg_contr	February	48hr	26	1	76919106
N2	neg_contr	February	48hr	27	1	99388328
N2	neg_contr	February	48hr	28	1	90939260
N2	neg_contr	February	48hr	29	1	98740474
N2	neg_contr	February	48hr	30	1	66997474
N2	neg_contr	February	48hr	31	1	90461558
N2	neg_contr	February	48hr	32	1	91359612
N2	neg_contr	February	48hr	33	1	63008267
N2	neg_contr	February	48hr	34	1	82483465
N2	neg_contr	February	48hr	35	1	108483596
N2	gfp_rnai	February	48hr	1	1	42926224
N2	gfp_rnai	February	48hr	1	2	60216138
N2	gfp_rnai	February	48hr	2	1	79106996
N2	gfp_rnai	February	48hr	21	1	50346373
N2	gfp_rnai	February	48hr	22	1	49955078
N2	gfp_rnai	February	48hr	23	1	56230574
N2	gfp_rnai	February	48hr	24	1	68330320
N2	gfp_rnai	February	48hr	25	1	69257400
N2	gfp_rnai	February	48hr	26	1	49679442
N2	gfp_rnai	February	48hr	27	1	61914347
N2	gfp_rnai	February	48hr	28	1	59808796
N2	gfp_rnai	February	48hr	29	1	49972125
N2	gfp_rnai	February	48hr	30	1	72723690
N2	gfp_rnai	February	48hr	31	1	89256240
N2	gfp_rnai	February	48hr	31	1	70132422
N2	gfp_rnai	February	48hr	32	1	64557555
N2	gfp_rnai	February	48hr	33	1	90675506
N2	gfp_rnai	February	48hr	34	1	50168266
N2	gfp_rnai	February	48hr	35	1	70880924
N2	gfp_rnai	February	48hr	36	1	68481409
N2	gfp_rnai	February	48hr	37	1	63275900
N2	gfp_rnai	February	48hr	37	1	62738971
N2	gfp_rnai	February	48hr	38	1	48381174
N2	gfp_rnai	February	48hr	39	1	57847301
N2	gfp_rnai	February	48hr	39	2	59011968
QX1211	neg_contr	February	48hr	1	1	131229341
QX1211	neg_contr	February	48hr	2	1	104511121
QX1211	neg_contr	February	48hr	3	1	97785542
QX1211	neg_contr	February	48hr	3	2	101013597
QX1211	neg_contr	February	48hr	4	1	128051798
QX1211	gfp_rnai	February	48hr	2	1	121769527
QX1211	gfp_rnai	February	48hr	11	1	74309232
QX1211	gfp_rnai	February	48hr	12	1	76581949
QX1211	gfp_rnai	February	48hr	15	1	61121082
QX1211	gfp_rnai	February	48hr	31	1	79882689
QX1211	gfp_rnai	February	48hr	31	2	72228753
QX1211	gfp_rnai	February	48hr	32	1	66583868
QX1211	gfp_rnai	February	48hr	32	2	76500901
QX1211	gfp_rnai	February	48hr	33	1	67577224
QX1211	gfp_rnai	February	48hr	34	1	77083408
QX1211	gfp_rnai	February	48hr	35	1	52213766
QX1211	gfp_rnai	February	48hr	36	1	64697217
QX1211	gfp_rnai	February	48hr	37	1	67262161
QX1211	gfp_rnai	February	48hr	37	2	68105595
QX1211	gfp_rnai	February	48hr	38	1	78682460
QX1211	gfp_rnai	February	48hr	38	2	82719572
QX1211	gfp_rnai	February	48hr	39	1	65141386
QX1211	gfp_rnai	February	48hr	41	1	92164595
QX1211	gfp_rnai	February	48hr	42	1	87568204
QX1211	gfp_rnai	February	48hr	43	1	65817195
QX1211	gfp_rnai	February	48hr	44	1	71782327
QX1211	gfp_rnai	February	48hr	46	1	71126313
QX1211	gfp_rnai	February	48hr	47	1	73143965
QX1211	gfp_rnai	February	48hr	48	1	49619819
QX1211	gfp_rnai	February	48hr	49	1	59281955
QX1211	gfp_rnai	February	48hr	51	1	77861927
JU1522	neg_contr	July	6hr	20	1	74794516
JU1522	neg_contr	July	6hr	20	2	95581239
JU1522	neg_contr	July	6hr	21	1	97741089
JU1522	neg_contr	July	6hr	22	1	71617850
JU1522	neg_contr	July	6hr	23	1	124302763
JU1522	neg_contr	July	6hr	2	1	85381533
JU1522	neg_contr	July	6hr	2	2	80095016
JU1522	neg_contr	July	6hr	3	1	99945579
JU1522	neg_contr	July	6hr	4	1	114308562
JU1522	neg_contr	July	6hr	5	1	116993398
JU1522	neg_contr	July	6hr	6	1	127974541
JU1522	neg_contr	July	6hr	7	1	105693363
JU1522	neg_contr	July	6hr	7	2	113378129
JU1522	neg_contr	July	6hr	8	1	122195010
JU1522	neg_contr	July	6hr	11	1	104416475
JU1522	neg_contr	July	6hr	11	2	92213132
JU1522	neg_contr	July	6hr	12	1	83561368
JU1522	neg_contr	July	6hr	13	1	93079524
JU1522	neg_contr	July	6hr	13	2	74241523
JU1522	neg_contr	July	6hr	14	1	144625767
JU1522	neg_contr	July	6hr	14	2	87969021
JU1522	neg_contr	July	6hr	15	1	97177723
JU1522	neg_contr	July	6hr	15	2	94838487
JU1522	neg_contr	July	6hr	16	1	58289608
JU1522	neg_contr	July	6hr	16	2	105510368
JU1522	neg_contr	July	6hr	17	1	66591209
JU1522	neg_contr	July	6hr	18	1	57678985
JU1522	neg_contr	July	6hr	19	1	91670594
JU1522	gfp_rnai	July	6hr	1	1	107246116
JU1522	gfp_rnai	July	6hr	21	1	157118337
JU1522	gfp_rnai	July	6hr	22	1	138786210
JU1522	gfp_rnai	July	6hr	23	1	122972866
JU1522	gfp_rnai	July	6hr	23	2	109155444
JU1522	gfp_rnai	July	6hr	23	3	154225507
JU1522	gfp_rnai	July	6hr	23	4	157569262
JU1522	gfp_rnai	July	6hr	23	5	111075083
JU1522	gfp_rnai	July	6hr	23	6	125016165
JU1522	gfp_rnai	July	6hr	25	1	80636020
JU1522	gfp_rnai	July	6hr	2	1	98797692
JU1522	gfp_rnai	July	6hr	2	2	98600115
JU1522	gfp_rnai	July	6hr	2	3	145876157
JU1522	gfp_rnai	July	6hr	31	1	56004905
JU1522	gfp_rnai	July	6hr	32	1	62046338
JU1522	gfp_rnai	July	6hr	33	1	51151074
JU1522	gfp_rnai	July	6hr	34	1	57946959
JU1522	gfp_rnai	July	6hr	35	1	81621317
JU1522	gfp_rnai	July	6hr	35	2	51088406
JU1522	gfp_rnai	July	6hr	36	1	64853662
JU1522	gfp_rnai	July	6hr	37	1	58984017
JU1522	gfp_rnai	July	6hr	38	1	51643413
JU1522	gfp_rnai	July	6hr	39	1	70821526
JU1522	gfp_rnai	July	6hr	39	2	60681813
JU1522	gfp_rnai	July	6hr	3	1	143476544
JU1522	gfp_rnai	July	6hr	3	2	113287736
JU1522	gfp_rnai	July	6hr	3	3	116498812
JU1522	gfp_rnai	July	6hr	40	1	107343588
JU1522	gfp_rnai	July	6hr	41	1	73191162
JU1522	gfp_rnai	July	6hr	42	1	81968209
JU1522	gfp_rnai	July	6hr	43	1	50634735
JU1522	gfp_rnai	July	6hr	44	1	68470851
JU1522	gfp_rnai	July	6hr	45	1	63733612
JU1522	gfp_rnai	July	6hr	45	2	50468415
JU1522	gfp_rnai	July	6hr	46	1	63788608
JU1522	gfp_rnai	July	6hr	47	1	71003105
JU1522	gfp_rnai	July	6hr	48	1	67133743
JU1522	gfp_rnai	July	6hr	49	1	54362327
JU1522	gfp_rnai	July	6hr	4	1	122040558
JU1522	gfp_rnai	July	6hr	4	2	139775338
JU1522	gfp_rnai	July	6hr	50	1	66617908
JU1522	gfp_rnai	July	6hr	5	1	112289025
JU1522	gfp_rnai	July	6hr	6	1	105522910
JU1522	gfp_rnai	July	6hr	7	1	105223534
JU1522	gfp_rnai	July	6hr	7	2	113202283
JU1522	gfp_rnai	July	6hr	8	1	133526063
JU1522	gfp_rnai	July	6hr	8	2	114053174
JU1522	gfp_rnai	July	6hr	9	1	154118216
JU1522	gfp_rnai	July	6hr	9	2	110307802
JU1522	gfp_rnai	July	6hr	9	3	153850677
JU1522	gfp_rnai	July	6hr	10	1	108592346
JU1522	gfp_rnai	July	6hr	11	1	102177179
JU1522	gfp_rnai	July	6hr	11	2	128628450
JU1522	gfp_rnai	July	6hr	12	1	138272111
JU1522	gfp_rnai	July	6hr	12	2	90614277
JU1522	gfp_rnai	July	6hr	13	1	124407804
JU1522	gfp_rnai	July	6hr	14	1	111231951
JU1522	gfp_rnai	July	6hr	14	2	147746669
JU1522	gfp_rnai	July	6hr	14	3	117260363
JU1522	gfp_rnai	July	6hr	15	1	123507379
JU1522	gfp_rnai	July	6hr	15	2	89067254
JU1522	gfp_rnai	July	6hr	16	1	117846288
JU1522	gfp_rnai	July	6hr	16	2	126166432
JU1522	gfp_rnai	July	6hr	17	1	129722341
JU1522	gfp_rnai	July	6hr	17	2	91339006
JU1522	gfp_rnai	July	6hr	18	1	146392720
JU1522	gfp_rnai	July	6hr	18	2	107578527
JU1522	gfp_rnai	July	6hr	19	1	111677667
JU1522	gfp_rnai	July	6hr	19	2	111546768
JU1522	gfp_rnai	July	6hr	19	3	128410413
N2	neg_contr	July	6hr	1	1	56421872
N2	neg_contr	July	6hr	2	1	62578518
N2	neg_contr	July	6hr	3	1	119200122
N2	neg_contr	July	6hr	4	1	99968522
N2	neg_contr	July	6hr	4	2	90669177
N2	neg_contr	July	6hr	4	3	77580870
N2	neg_contr	July	6hr	4	4	40325978
N2	neg_contr	July	6hr	5	1	79790111
N2	neg_contr	July	6hr	6	1	67013208
N2	neg_contr	July	6hr	7	1	55555061
N2	neg_contr	July	6hr	8	1	91717698
N2	neg_contr	July	6hr	8	2	73306439
N2	neg_contr	July	6hr	9	1	57935661
N2	neg_contr	July	6hr	10	1	45338922
N2	neg_contr	July	6hr	11	1	75204112
N2	neg_contr	July	6hr	11	2	61337825
N2	neg_contr	July	6hr	11	3	57185112
N2	neg_contr	July	6hr	12	1	162638312
N2	neg_contr	July	6hr	12	2	82689662
N2	neg_contr	July	6hr	12	3	47938622
N2	neg_contr	July	6hr	12	4	70565289
N2	neg_contr	July	6hr	13	1	98559411
N2	neg_contr	July	6hr	14	1	116638276
N2	neg_contr	July	6hr	15	1	43476570
N2	neg_contr	July	6hr	15	2	53375677
N2	gfp_rnai	July	6hr	1	1	39441256
N2	gfp_rnai	July	6hr	2	1	38393430
N2	gfp_rnai	July	6hr	2	2	32577004
N2	gfp_rnai	July	6hr	2	3	47081042
N2	gfp_rnai	July	6hr	3	1	39073168
N2	gfp_rnai	July	6hr	3	2	41902289
N2	gfp_rnai	July	6hr	3	3	35725471
N2	gfp_rnai	July	6hr	4	1	32491329
N2	gfp_rnai	July	6hr	5	1	37515680
N2	gfp_rnai	July	6hr	5	2	68981810
N2	gfp_rnai	July	6hr	5	3	40697029
N2	gfp_rnai	July	6hr	6	1	45995487
N2	gfp_rnai	July	6hr	6	2	48963335
N2	gfp_rnai	July	6hr	6	3	34103620
N2	gfp_rnai	July	6hr	7	1	51183310
N2	gfp_rnai	July	6hr	7	2	66043782
N2	gfp_rnai	July	6hr	7	3	43707139
N2	gfp_rnai	July	6hr	11	1	44328692
N2	gfp_rnai	July	6hr	12	1	56164582
N2	gfp_rnai	July	6hr	12	2	42761284
N2	gfp_rnai	July	6hr	13	1	47200817
N2	gfp_rnai	July	6hr	14	1	52914953
N2	gfp_rnai	July	6hr	14	2	45985799
N2	gfp_rnai	July	6hr	14	3	44278185
N2	gfp_rnai	July	6hr	15	1	65085778
N2	gfp_rnai	July	6hr	15	2	47344936
N2	gfp_rnai	July	6hr	16	1	54789900
N2	gfp_rnai	July	6hr	16	2	45972645
N2	gfp_rnai	July	6hr	16	3	40799849
N2	gfp_rnai	July	6hr	17	1	34433893
N2	gfp_rnai	July	6hr	17	2	44064045
N2	gfp_rnai	July	6hr	17	3	63610422
N2	gfp_rnai	July	6hr	18	1	38682740
N2	gfp_rnai	July	6hr	18	2	42906633
JU1522	neg_contr	July	24hr	9	1	162044201
JU1522	neg_contr	July	24hr	10	1	208018947
JU1522	neg_contr	July	24hr	11	1	183840208
JU1522	neg_contr	July	24hr	11	1	168507858
JU1522	neg_contr	July	24hr	12	1	118659906
JU1522	neg_contr	July	24hr	13	1	155517648
JU1522	neg_contr	July	24hr	14	1	149844628
JU1522	neg_contr	July	24hr	15	1	160088842
JU1522	neg_contr	July	24hr	16	1	163519002
JU1522	neg_contr	July	24hr	17	1	173012531
JU1522	neg_contr	July	24hr	18	1	163685732
JU1522	neg_contr	July	24hr	19	1	175599111
JU1522	neg_contr	July	24hr	1	1	159161863
JU1522	neg_contr	July	24hr	1	1	144198706
JU1522	neg_contr	July	24hr	20	1	166562077
JU1522	neg_contr	July	24hr	20	1	180308960
JU1522	neg_contr	July	24hr	21	1	167527364
JU1522	neg_contr	July	24hr	22	1	203564064
JU1522	neg_contr	July	24hr	23	1	151540258
JU1522	neg_contr	July	24hr	24	1	177938865
JU1522	neg_contr	July	24hr	2	1	167377597
JU1522	neg_contr	July	24hr	3	1	143720976
JU1522	neg_contr	July	24hr	3	1	157573328
JU1522	neg_contr	July	24hr	4	1	154264911
JU1522	neg_contr	July	24hr	5	1	119559855
JU1522	neg_contr	July	24hr	6	1	111806012
JU1522	neg_contr	July	24hr	7	1	150965470
JU1522	neg_contr	July	24hr	8	1	114852794
JU1522	gfp_rnai	July	24hr	8	1	150152082
JU1522	gfp_rnai	July	24hr	9	1	165988525
JU1522	gfp_rnai	July	24hr	10	1	144873658
JU1522	gfp_rnai	July	24hr	10	1	172315192
JU1522	gfp_rnai	July	24hr	11	1	174967849
JU1522	gfp_rnai	July	24hr	12	1	128492667
JU1522	gfp_rnai	July	24hr	12	1	173730816
JU1522	gfp_rnai	July	24hr	13	1	160131444
JU1522	gfp_rnai	July	24hr	14	1	146805464
JU1522	gfp_rnai	July	24hr	15	1	152755288
JU1522	gfp_rnai	July	24hr	15	1	155949317
JU1522	gfp_rnai	July	24hr	16	1	157900771
JU1522	gfp_rnai	July	24hr	16	1	163417105
JU1522	gfp_rnai	July	24hr	17	1	146490621
JU1522	gfp_rnai	July	24hr	1	1	150450438
JU1522	gfp_rnai	July	24hr	1	1	204083924
JU1522	gfp_rnai	July	24hr	2	1	164255710
JU1522	gfp_rnai	July	24hr	2	1	154029688
JU1522	gfp_rnai	July	24hr	3	1	177805363
JU1522	gfp_rnai	July	24hr	4	1	150347830
JU1522	gfp_rnai	July	24hr	4	1	161778747
JU1522	gfp_rnai	July	24hr	5	1	148965433
JU1522	gfp_rnai	July	24hr	5	1	121583981
JU1522	gfp_rnai	July	24hr	6	1	127323441
JU1522	gfp_rnai	July	24hr	6	1	160637067
JU1522	gfp_rnai	July	24hr	6	1	122843149
JU1522	gfp_rnai	July	24hr	7	1	144843728
N2	neg_contr	July	24hr	1	1	191607642
N2	neg_contr	July	24hr	2	1	196089282
N2	neg_contr	July	24hr	2	2	167273047
N2	neg_contr	July	24hr	2	3	141651333
N2	neg_contr	July	24hr	3	1	171464481
N2	neg_contr	July	24hr	3	2	159446288
N2	neg_contr	July	24hr	4	1	194863390
N2	neg_contr	July	24hr	5	1	185929355
N2	neg_contr	July	24hr	6	1	221039048
N2	neg_contr	July	24hr	6	2	193526373
N2	neg_contr	July	24hr	7	1	195964077
N2	neg_contr	July	24hr	8	1	192385360
N2	neg_contr	July	24hr	8	2	189007036
N2	neg_contr	July	24hr	9	1	164705309
N2	neg_contr	July	24hr	10	1	171769266
N2	neg_contr	July	24hr	12	1	146990175
N2	neg_contr	July	24hr	13	1	173502350
N2	neg_contr	July	24hr	13	2	211830357
N2	neg_contr	July	24hr	13	3	192929909
N2	neg_contr	July	24hr	14	1	189148505
N2	neg_contr	July	24hr	14	2	167774109
N2	neg_contr	July	24hr	11	1	150610407
N2	neg_contr	July	24hr	11	2	176668890
N2	gfp_rnai	July	24hr	1	1	89423065
N2	gfp_rnai	July	24hr	20	1	127450606
N2	gfp_rnai	July	24hr	20	2	103886645
N2	gfp_rnai	July	24hr	21	1	119374330
N2	gfp_rnai	July	24hr	22	1	104251665
N2	gfp_rnai	July	24hr	2	1	100994876
N2	gfp_rnai	July	24hr	2	2	81627214
N2	gfp_rnai	July	24hr	3	1	89741955
N2	gfp_rnai	July	24hr	3	1	110312874
N2	gfp_rnai	July	24hr	4	1	83259017
N2	gfp_rnai	July	24hr	5	1	71441174
N2	gfp_rnai	July	24hr	6	1	74177846
N2	gfp_rnai	July	24hr	7	1	89290941
N2	gfp_rnai	July	24hr	8	1	95343088
N2	gfp_rnai	July	24hr	9	1	127836934
N2	gfp_rnai	July	24hr	10	1	97042425
N2	gfp_rnai	July	24hr	11	1	99191449
N2	gfp_rnai	July	24hr	11	1	84359228
N2	gfp_rnai	July	24hr	12	1	86254232
N2	gfp_rnai	July	24hr	13	1	82616350
N2	gfp_rnai	July	24hr	13	1	90208672
N2	gfp_rnai	July	24hr	13	1	92269765
N2	gfp_rnai	July	24hr	14	1	107844158
N2	gfp_rnai	July	24hr	15	1	98053519
N2	gfp_rnai	July	24hr	15	1	102062232
N2	gfp_rnai	July	24hr	16	1	92334038
N2	gfp_rnai	July	24hr	17	1	97948187
N2	gfp_rnai	July	24hr	18	1	111777435
N2	gfp_rnai	July	24hr	19	1	119062035
N2	gfp_rnai	July	24hr	19	1	90404169
JU1522	neg_contr	July	48hr	1	1	253236987
JU1522	neg_contr	July	48hr	20	1	219325664
JU1522	neg_contr	July	48hr	20	1	221458358
JU1522	neg_contr	July	48hr	2	1	201738119
JU1522	neg_contr	July	48hr	2	1	193067458
JU1522	neg_contr	July	48hr	2	1	187647423
JU1522	neg_contr	July	48hr	2	1	206954209
JU1522	neg_contr	July	48hr	2	1	190319904
JU1522	neg_contr	July	48hr	3	1	243183028
JU1522	neg_contr	July	48hr	4	1	212733877
JU1522	neg_contr	July	48hr	4	1	153103983
JU1522	neg_contr	July	48hr	4	1	162572526
JU1522	neg_contr	July	48hr	5	1	202300529
JU1522	neg_contr	July	48hr	5	1	209578201
JU1522	neg_contr	July	48hr	6	1	202560796
JU1522	neg_contr	July	48hr	7	1	211051468
JU1522	neg_contr	July	48hr	7	1	217827560
JU1522	neg_contr	July	48hr	8	1	236125320
JU1522	neg_contr	July	48hr	9	1	212264369
JU1522	neg_contr	July	48hr	9	1	174528294
JU1522	neg_contr	July	48hr	10	1	188707212
JU1522	neg_contr	July	48hr	10	1	214910972
JU1522	neg_contr	July	48hr	11	1	196690522
JU1522	neg_contr	July	48hr	12	1	163158805
JU1522	neg_contr	July	48hr	13	1	248818996
JU1522	neg_contr	July	48hr	14	1	212760464
JU1522	neg_contr	July	48hr	15	1	223140247
JU1522	neg_contr	July	48hr	16	1	253084942
JU1522	neg_contr	July	48hr	17	1	219624688
JU1522	neg_contr	July	48hr	18	1	214712931
JU1522	neg_contr	July	48hr	19	1	219613490
JU1522	neg_contr	July	48hr	19	1	190461375
JU1522	gfp_rnai	July	48hr	1	1	199832042
JU1522	gfp_rnai	July	48hr	2	1	187460424
JU1522	gfp_rnai	July	48hr	3	1	173280625
JU1522	gfp_rnai	July	48hr	3	1	212525130
JU1522	gfp_rnai	July	48hr	4	1	197668254
JU1522	gfp_rnai	July	48hr	4	1	226009879
JU1522	gfp_rnai	July	48hr	5	1	203418306
JU1522	gfp_rnai	July	48hr	5	1	196174574
JU1522	gfp_rnai	July	48hr	6	1	235285077
JU1522	gfp_rnai	July	48hr	7	1	231578991
JU1522	gfp_rnai	July	48hr	8	1	205467204
JU1522	gfp_rnai	July	48hr	8	1	204176096
JU1522	gfp_rnai	July	48hr	9	1	203259417
JU1522	gfp_rnai	July	48hr	9	1	199384810
JU1522	gfp_rnai	July	48hr	10	1	173287475
JU1522	gfp_rnai	July	48hr	10	1	173983321
JU1522	gfp_rnai	July	48hr	10	1	191126026
JU1522	gfp_rnai	July	48hr	11	1	210842206
JU1522	gfp_rnai	July	48hr	12	1	196428871
JU1522	gfp_rnai	July	48hr	13	1	156331932
JU1522	gfp_rnai	July	48hr	13	1	201083654
JU1522	gfp_rnai	July	48hr	13	1	162545424
JU1522	gfp_rnai	July	48hr	14	1	156668692
JU1522	gfp_rnai	July	48hr	15	1	238816465
JU1522	gfp_rnai	July	48hr	16	1	225614561
JU1522	gfp_rnai	July	48hr	17	1	208560655
JU1522	gfp_rnai	July	48hr	17	1	197174651
JU1522	gfp_rnai	July	48hr	18	1	194231520
JU1522	gfp_rnai	July	48hr	18	1	169962643
N2	neg_contr	July	48hr	1	1	181871358
N2	neg_contr	July	48hr	2	1	188956167
N2	neg_contr	July	48hr	2	2	210314553
N2	neg_contr	July	48hr	3	1	210884600
N2	neg_contr	July	48hr	4	1	202303551
N2	neg_contr	July	48hr	5	1	161962108
N2	neg_contr	July	48hr	6	1	226163507
N2	neg_contr	July	48hr	6	2	151479504
N2	neg_contr	July	48hr	7	1	176301330
N2	neg_contr	July	48hr	8	1	183211966
N2	neg_contr	July	48hr	9	1	199335128
N2	neg_contr	July	48hr	10	1	184922331
N2	neg_contr	July	48hr	11	1	164384041
N2	neg_contr	July	48hr	12	1	229951601
N2	neg_contr	July	48hr	12	2	177367855
N2	neg_contr	July	48hr	12	3	141988060
N2	neg_contr	July	48hr	13	1	172633506
N2	neg_contr	July	48hr	14	1	183136283
N2	neg_contr	July	48hr	14	2	218716959
N2	neg_contr	July	48hr	15	1	189210711
N2	neg_contr	July	48hr	16	1	154699383
N2	neg_contr	July	48hr	17	1	233013837
N2	neg_contr	July	48hr	17	2	216802890
N2	neg_contr	July	48hr	18	1	201333404
N2	neg_contr	July	48hr	18	2	199527006
N2	neg_contr	July	48hr	19	1	188603842
N2	gfp_rnai	July	48hr	1	1	144135850
N2	gfp_rnai	July	48hr	1	2	151655615
N2	gfp_rnai	July	48hr	1	3	140984729
N2	gfp_rnai	July	48hr	20	1	113444539
N2	gfp_rnai	July	48hr	20	2	122642148
N2	gfp_rnai	July	48hr	20	3	116087879
N2	gfp_rnai	July	48hr	21	1	149517970
N2	gfp_rnai	July	48hr	22	1	87170425
N2	gfp_rnai	July	48hr	2	1	133917351
N2	gfp_rnai	July	48hr	3	1	130919217
N2	gfp_rnai	July	48hr	4	1	114632569
N2	gfp_rnai	July	48hr	4	2	75865395
N2	gfp_rnai	July	48hr	5	1	142168767
N2	gfp_rnai	July	48hr	5	2	141609977
N2	gfp_rnai	July	48hr	6	1	122759970
N2	gfp_rnai	July	48hr	7	1	132549592
N2	gfp_rnai	July	48hr	7	2	137247974
N2	gfp_rnai	July	48hr	8	1	132203343
N2	gfp_rnai	July	48hr	8	2	136131637
N2	gfp_rnai	July	48hr	8	3	138895383
N2	gfp_rnai	July	48hr	9	1	107094244
N2	gfp_rnai	July	48hr	9	2	117520315
N2	gfp_rnai	July	48hr	9	3	104929667
N2	gfp_rnai	July	48hr	9	4	131837770
N2	gfp_rnai	July	48hr	10	1	139589185
N2	gfp_rnai	July	48hr	10	2	155604190
N2	gfp_rnai	July	48hr	11	1	122252340
N2	gfp_rnai	July	48hr	11	2	153496648
N2	gfp_rnai	July	48hr	11	3	145107806
N2	gfp_rnai	July	48hr	11	4	143001470
N2	gfp_rnai	July	48hr	12	1	116013917
N2	gfp_rnai	July	48hr	13	1	116779467
N2	gfp_rnai	July	48hr	14	1	161653445
N2	gfp_rnai	July	48hr	14	2	114119867
N2	gfp_rnai	July	48hr	14	3	138186922
N2	gfp_rnai	July	48hr	15	1	132770071
N2	gfp_rnai	July	48hr	15	2	154897370
N2	gfp_rnai	July	48hr	15	3	142674549
N2	gfp_rnai	July	48hr	16	1	132978246
N2	gfp_rnai	July	48hr	17	1	117034075
N2	gfp_rnai	July	48hr	18	1	142846297
N2	gfp_rnai	July	48hr	19	1	126942243
N2	gfp_rnai	July	48hr	19	2	125451886

## Sheet: emb leth lifespan (figS5)
strain	worm_rep	lethality	repro_age
ECA701	1	0.879121	0
ECA701	1	1	21
ECA701	1	1	32
ECA701	1	1	39
ECA701	2	0.951923	0
ECA701	2	1	21
ECA701	2	1	32
ECA701	2	1	39
ECA701	3	0.90411	0
ECA701	3	1	21
ECA701	3	1	32
ECA701	3	NA	39
JU561	1	0.630435	0
JU561	1	0.961538	21
JU561	1	1	32
JU561	1	1	39
JU561	2	0.41573	0
JU561	2	1	21
JU561	2	1	32
JU561	2	1	39
JU561	3	0.455882	0
JU561	3	1	21
JU561	3	1	32
JU561	3	NA	39
JU561	4	0.452174	0
JU561	4	1	21
JU561	4	1	32
JU561	4	1	39
JU561	5	0.428571	0
JU561	5	1	21
JU561	5	1	32
JU561	5	NA	39
JU561	6	0.540541	0
JU561	6	1	21
JU561	6	1	32
JU561	6	1	39
XZ1516	1	0.909091	0
XZ1516	1	1	21
XZ1516	1	1	32
XZ1516	1	1	39
XZ1516	2	0.764706	0
XZ1516	2	1	21
XZ1516	2	1	32
XZ1516	2	NA	39
XZ1516	3	0.952381	0
XZ1516	3	NA	21
XZ1516	3	NA	32
XZ1516	3	NA	39
XZ1516	4	1	0
XZ1516	4	1	21
XZ1516	4	NA	32
XZ1516	4	NA	39

## Sheet: RNAi ppw-1;peel-1 (figS10)
strain	worm	lethality	repro_age
QF204	3	0	0
QF204	8	0	0
QF204	13	0	0
QF204	18	0	0
QF204	28	0	0
QF204	33	0	0
QF204	43	0	0
QF204	48	0	0
QF204	53	0	0
QF204	58	0.08	0
QF204	3	0.01	21
QF204	8	0	21
QF204	13	0	21
QF204	18	0	21
QF204	28	0	21
QF204	33	0	21
QF204	43	0	21
QF204	48	0	21
QF204	53	0	21
QF204	58	0	21
QF204	3	0	32
QF204	8	0.03	32
QF204	13	0	32
QF204	18	0	32
QF204	28	0	32
QF204	33	0	32
QF204	43	0	32
QF204	48	0	32
QF204	53	0	32
QF204	58	0.07	32
QF204	3	0	39
QF204	8	0	39
QF204	18	0	39
QF204	28	0	39
QF204	33	0.09	39
QF204	43	0	39
QF204	53	0.06	39
QF204	58	0.11	39
QF204	3	0	49
QF204	8	0	49
QF204	13	0	49
QF204	18	0	49
QF204	28	0	49
QF204	33	0.06	49
QF204	43	0	49
